# Supplementary material for: Meta-analysis of gene coexpression networks in the post-mortem prefrontal cortex of patients with schizophrenia and unaffected controls
Source: BMC Neurosci. 2013 Sep 26;14:105. doi: 10.1186/1471-2202-14-105 (PMC3849476; doi:10.1186/1471-2202-14-105)
Supplement: Additional file 3: Table S2 — Disease characterization of all coexpression modules in each network. Modules in each network were characterized by enrichment of genes that are differentially expressed in schizophrenia. Disease effect p-values were computed by entering the t-statistic for the disease effect of each gene into a Wilcoxon rank-sum test by module. SZUP and SZDOWN are the up- and down-regulated schizophrenia gene sets previously identified in our meta-analysis [2]. [file 1471-2202-14-105-S3.xls]

## Sheet: DEenrich_CTLmods
Module Number	Module Size	Disease Effect P-value	SZUP Overlap	P-value	SZDOWN Overlap	P-value
CTL24	1996	1.48e-129	0	0.994572	34	1.85e-09
CTL20	504	1.43e-111	7	4.94e-06	0	0.946732
CTL25	749	3.43e-92	2	0.207419	0	0.98887
CTL1	329	2.64e-55	3	0.00410262	0	0.846276
CTL18	291	1.58e-46	0	0.450296	10	5.53e-07
CTL9	560	3.59e-16	0	0.696146	0	0.962432
CTL16	71	6.9e-16	0	0.132493	0	0.324021
CTL19	122	8.94e-12	0	0.217868	0	0.491872
CTL8	33	3.08e-11	2	3.64e-05	0	0.165717
CTL15	239	1.06e-07	0	0.386337	0	0.739543
CTL23	103	2.91e-07	0	0.186969	1	0.109989
CTL22	73	7.39e-07	0	0.135989	1	0.0607582
CTL4	72	1.11e-05	0	0.134242	0	0.327771
CTL12	58	0.000264504	0	0.109459	0	0.273411
CTL10	106	0.000526478	1	0.0188189	0	0.444062
CTL2	1796	0.00120588	2	0.809755	5	0.980161
CTL7	39	0.00145823	0	0.0748256	0	0.192876
CTL21	40	0.00197793	0	0.0766775	2	0.00133987
CTL11	47	0.00359397	0	0.08955	0	0.227775
CTL3	1625	0.0069107	1	0.902748	0	0.999984
CTL17	30	0.0194224	0	0.0580104	0	0.151811
CTL14	40	0.243504	0	0.0766775	0	0.197319
CTL5	35	0.281487	0	0.0673851	0	0.174865
CTL6	32	0.388393	0	0.0617702	0	0.161106
CTL13	41	0.465142	0	0.0785262	0	0.20174

## Sheet: DEenrich_SZmods
Module Number	Module Size	Disease Effect P-value	SZUP Overlap	P-value	SZDOWN Overlap	P-value
SZ3	1144	7.24e-201	0	0.928018	34	9.93e-18
SZ9	717	1.92e-171	12	3.32e-10	1	0.925325
SZ20	711	2.41e-64	2	0.185478	0	0.985717
SZ15	198	4.61e-27	0	0.331363	0	0.670097
SZ2	1424	1.86e-25	0	0.966927	12	0.091506
SZ4	70	2.59e-18	2	0.000351082	0	0.320251
SZ23	98	3.83e-15	0	0.178661	1	0.101171
SZ19	111	4.78e-15	0	0.200108	1	0.124514
SZ1	372	1.96e-11	0	0.538226	0	0.881009
SZ18	341	4.63e-11	0	0.506165	1	0.573805
SZ10	103	1.81e-09	0	0.186969	0	0.43463
SZ25	1142	8.65e-08	1	0.727025	1	0.993752
SZ8	36	1.08e-07	1	0.00229504	0	0.179404
SZ16	68	5.69e-05	0	0.127224	0	0.31265
SZ5	38	0.00022387	0	0.0729704	2	0.00115249
SZ7	40	0.000415958	0	0.0766775	0	0.197319
SZ11	62	0.000442088	0	0.116603	0	0.289357
SZ21	46	0.0014297	0	0.0877208	0	0.223493
SZ6	29	0.00587448	0	0.0561255	0	0.147127
SZ14	54	0.00703966	0	0.102264	0	0.257123
SZ24	1790	0.0145359	1	0.935503	1	0.999943
SZ17	29	0.0239903	0	0.0561255	0	0.147127
SZ22	92	0.386762	1	0.0143682	2	0.0140708
SZ13	55	0.566073	0	0.104068	0	0.261228
SZ12	63	0.633109	0	0.118381	0	0.293291
