# Supplementary material for: Meta-analysis of gene coexpression networks in the post-mortem prefrontal cortex of patients with schizophrenia and unaffected controls
Source: BMC Neurosci. 2013 Sep 26;14:105. doi: 10.1186/1471-2202-14-105 (PMC3849476; doi:10.1186/1471-2202-14-105)
Supplement: Additional file 4: Table S3 — Cell-type marker enrichment of coexpression modules in each network. For each cluster in the control and schizophrenia networks we report the number of genes that overlap with published lists of cell-type marker genes for oligodendrocytes , neurons, and astrocyte marker genes provided by [15]. Cell-type enrichment was computed for a low-stringency list (> 4-fold) and for a high stringency list (> 10-fold). Hypergeometric probabilities were computed to evaluate significance of overlap. [file 1471-2202-14-105-S4.xls]

## Sheet: cellmarkers_CTL
	High stringency threshold ( > 10-fold)						Low stringency threshold ( > 4-fold)
Module Number	AST	P-value	OLI	P-value	NEU	P-value	AST	P-value	OLI	P-value	NEU	P-value
CTL1	6	0.158583	1	0.818572	0	1	44	6.1e-11	7	0.802838	10	0.981799
CTL2	8	0.999997	11	0.977701	9	1	49	1	52	0.928662	60	1
CTL3	7	0.99999	5	0.999694	8	1	25	1	14	1	40	1
CTL4	0	0.618326	0	0.486463	0	0.817275	0	0.965467	0	0.891621	2	0.771107
CTL5	0	0.372591	0	0.275687	4	0.00119183	1	0.476419	0	0.658868	6	0.00268443
CTL6	0	0.346915	0	0.255305	0	0.52852	1	0.4301	0	0.625796	1	0.535892
CTL7	0	0.405288	0	0.302019	0	0.600328	0	0.837345	0	0.698493	0	0.89216
CTL8	0	0.355586	0	0.262161	0	0.539511	1	0.445785	1	0.263128	3	0.107466
CTL9	4	0.890365	3	0.788982	2	0.999903	13	0.99793	8	0.993044	8	1
CTL10	0	0.759207	0	0.626617	0	0.918943	2	0.868396	1	0.837074	2	0.939544
CTL11	1	0.127964	2	0.00908522	0	0.669214	2	0.361132	8	9.51e-06	1	0.743192
CTL12	0	0.539115	1	0.0991227	0	0.745126	3	0.270396	2	0.256414	0	0.963827
CTL13	1	0.101978	0	0.314834	0	0.618777	4	0.0370435	1	0.353077	1	0.671759
CTL14	0	0.413197	0	0.308455	1	0.237522	0	0.844779	1	0.341981	5	0.0217824
CTL15	1	0.834679	1	0.655754	3	0.819042	4	0.987352	6	0.604146	7	0.962755
CTL16	0	0.613142	0	0.481647	0	0.812872	3	0.40627	1	0.638713	1	0.91116
CTL17	0	0.329227	0	0.241408	1	0.152916	1	0.398053	1	0.229201	3	0.0816963
CTL18	1	0.906853	0	0.937095	33	1.01e-14	9	0.872404	7	0.679132	85	2.57e-39
CTL19	0	0.806385	1	0.310646	1	0.782289	6	0.324318	5	0.167827	6	0.524853
CTL20	54	4.5e-35	3	0.71198	3	0.998374	166	1.36e-100	23	0.0276646	9	0.999993
CTL21	1	0.0978079	0	0.308455	6	3.27e-05	2	0.272766	1	0.341981	13	1.38e-08
CTL22	0	0.623442	0	0.491236	0	0.821574	1	0.851623	0	0.894943	8	0.0193496
CTL23	0	0.74918	0	0.615928	7	0.00278969	0	0.992035	2	0.609822	19	8.24e-07
CTL24	5	1	1	1	91	7.87e-08	48	1	43	0.99995	253	2.57e-30
CTL25	6	0.906492	38	5.4e-19	3	0.999993	42	0.126247	115	8.77e-50	16	1

## Sheet: cellmarkers_SZ
	High stringency threshold ( > 10-fold)						Low stringency threshold ( > 4-fold)
Module Number	AST	P-value	OLI	P-value	NEU	P-value	AST	P-value	OLI	P-value	NEU	P-value
SZ1	1	0.964014	4	0.272771	1	0.998851	5	0.999632	5	0.97619	7	0.999771
SZ2	2	1	4	0.999391	50	0.0104683	36	1	34	0.986884	157	3.26e-14
SZ3	4	0.999857	0	0.999995	71	1.59e-13	22	1	23	0.995739	181	7.97e-37
SZ4	0	0.607889	0	0.476787	0	0.808365	0	0.962054	3	0.162295	3	0.550091
SZ5	0	0.397274	0	0.295525	1	0.220257	4	0.0276743	1	0.319622	4	0.0570567
SZ6	2	0.00642497	0	0.234365	0	0.493964	6	0.000249861	0	0.589544	0	0.808741
SZ7	0	0.413197	0	0.308455	1	0.237522	0	0.844779	0	0.707664	3	0.179245
SZ8	0	0.380927	0	0.28236	0	0.570985	2	0.223346	1	0.297092	3	0.136417
SZ9	63	1.61e-35	4	0.831385	4	0.999926	203	2.97e-109	41	9.74e-05	20	0.999935
SZ10	2	0.157231	1	0.245167	0	0.912893	3	0.698027	5	0.0935027	2	0.931476
SZ11	0	0.563263	0	0.436274	0	0.768217	0	0.944699	0	0.852102	1	0.866074
SZ12	0	0.569103	0	0.441501	0	0.773658	0	0.94724	1	0.573107	3	0.466263
SZ13	0	0.520148	0	0.398331	0	0.726326	0	0.923158	0	0.816225	0	0.957004
SZ14	0	0.513657	0	0.392711	7	3.18e-05	2	0.447872	0	0.810439	12	5.68e-06
SZ15	1	0.746662	0	0.84445	0	0.991309	11	0.201421	3	0.860212	4	0.988261
SZ16	0	0.597171	0	0.466933	0	0.799025	0	0.958304	0	0.877259	0	0.979683
SZ17	0	0.320208	0	0.234365	0	0.493964	4	0.00910846	0	0.589544	1	0.482814
SZ18	4	0.492254	1	0.834269	0	0.999756	9	0.959144	7	0.833519	7	0.999154
SZ19	0	0.775049	1	0.272744	7	0.00443417	1	0.96536	3	0.437621	22	3.56e-08
SZ20	2	0.997696	41	1.05e-22	4	0.999915	28	0.842284	109	4.6e-47	16	0.999998
SZ21	0	0.458528	0	0.345874	0	0.661292	0	0.882797	1	0.407478	3	0.250299
SZ22	2	0.123319	0	0.574121	5	0.0204251	17	1.42e-07	0	0.941931	15	4.27e-05
SZ23	1	0.374746	0	0.597445	1	0.670282	3	0.659854	0	0.951873	2	0.915811
SZ24	9	0.999988	5	0.999948	16	1	33	1	22	1	45	1
SZ25	4	0.999853	2	0.999485	5	1	30	0.999973	31	0.8626	45	0.999372
