# Supplementary material for: Meta-analysis of gene coexpression networks in the post-mortem prefrontal cortex of patients with schizophrenia and unaffected controls
Source: BMC Neurosci. 2013 Sep 26;14:105. doi: 10.1186/1471-2202-14-105 (PMC3849476; doi:10.1186/1471-2202-14-105)
Supplement: Additional file 5: Table S4 — Gene Ontology enrichment of top five disease modules in control. [file 1471-2202-14-105-S5.xls]

## Sheet: immune response
Name	ID	Probes	NumGenes	RawScore	Pval	CorrectedPvalue	MFPvalue	CorrectedMFPvalue	Multifuntionality	Same as	GeneMembers
innate immune response	GO:0045087	85	85	15	7.761e-09	1.488e-05	1	1	0.828		APOA4|APOBEC3F|APOBEC3G|APOL1|BCL10|C1QA|C1QB|C1R|C1RL|C1S|C2|C3|C4A|C4B|C4BPA|C4BPB|C5|C6|C7|C8A|C8B|C8G|C9|CD180|CD46|CD55|CEBPG|CFB|CFD|CFH|CFHR5|CFI|CFP|CLEC7A|CLU|COLEC12|CORO1A|CR1|CR2|CRISP3|DDX58|DEFB1|DHX58|DMBT1|ECSIT|FCGR1A|IFIH1|IL18R1|IL18RAP|IL1R1|IL1RAP|IL1RAPL2|IL1RL1|IL1RL2|IL23A|KRT1|MASP1|MASP2|MBL2|MYD88|NOD2|PGLYRP1|PGLYRP4|PLUNC|PPARG|S100A7|SARM1|SERPING1|SFTPD|SIGIRR|SLAMF…
complement activation	GO:0006956	35	35	9	2.79e-07	0.0001337	1	1	0.609		C1QA|C1QB|C1R|C1RL|C1S|C2|C3|C4A|C4B|C4BPA|C4BPB|C5|C6|C7|C8A|C8B|C8G|C9|CD46|CD55|CFB|CFD|CFH|CFHR1|CFHR5|CFI|CFP|CLU|CR1|CR2|KRT1|MASP1|MASP2|MBL2|SERPING1|
humoral immune response	GO:0006959	65	65	12	1.495e-07	0.0001433	1	1	0.67		AIRE|BCL2|BCL3|BLNK|BST1|BST2|C1QA|C1QB|C1R|C1RL|C1S|C2|C3|C4A|C4B|C4BPA|C4BPB|C5|C6|C7|C8A|C8B|C8G|C9|CCL2|CCR6|CD28|CD46|CD55|CD83|CFB|CFD|CFH|CFHR1|CFHR5|CFI|CFP|CLU|CR1|CR2|DMBT1|EBI3|GPI|IL6|IL7|KRT1|LTA|LTF|LY86|MASP1|MASP2|MBL2|MNX1|MS4A2|PAX5|PDCD1|POU2AF1|POU2F2|PSMB10|SERPING1|ST6GAL1|TNF|TREM1|TREM2|YTHDF2|
activation of immune response	GO:0002253	56	56	11	2.568e-07	0.0001641	1	1	0.865		BCL10|C1QA|C1QB|C1R|C1RL|C1S|C2|C3|C4A|C4B|C4BPA|C4BPB|C5|C6|C7|C8A|C8B|C8G|C9|CACNB3|CD46|CD55|CD79A|CFB|CFD|CFH|CFHR1|CFHR5|CFI|CFP|CLU|CR1|CR2|FCER1G|FYN|IKBKG|KLRK1|KRT1|LAT2|MALT1|MAP3K7|MASP1|MASP2|MBL2|MICA|MICB|MYD88|NOD2|PTPRC|SERPING1|SH2B2|SPG21|SYK|TLR2|TRAF6|UBE2N|
protein activation cascade	GO:0072376	41	41	9	1.199e-06	0.0004596	1	1	0.656		APOH|C1QA|C1QB|C1R|C1RL|C1S|C2|C3|C4A|C4B|C4BPA|C4BPB|C5|C6|C7|C8A|C8B|C8G|C9|CD46|CD55|CFB|CFD|CFH|CFHR1|CFHR5|CFI|CFP|CLU|CR1|CR2|F10|F3|F7|F9|KRT1|MASP1|MASP2|MBL2|SERPING1|TFPI|
regulation of immune response	GO:0050776	95	95	13	1.664e-06	0.0005316	1	1	0.96		AMBP|APOA1|APOA2|BCL10|BCL6|C1QA|C1QB|C1R|C1RL|C1S|C2|C3|C4A|C4B|C4BPA|C4BPB|C5|C6|C7|C8A|C8B|C8G|C9|CACNB3|CADM1|CD1D|CD24|CD46|CD55|CD79A|CD80|CD86|CFB|CFD|CFH|CFHR1|CFHR5|CFI|CFP|CLU|COL3A1|CR1|CR2|CRTAM|ERAP1|EREG|FCER1A|FCER1G|FOXP3|FYN|HMOX1|IFNB1|IFNG|IKBKG|IL10|IL12A|IL12B|IL27RA|IL4|IL6|IRF4|KLRK1|KRT1|LAG3|LAT2|MALT1|MAP3K7|MASP1|MASP2|MBL2|MICA|MICB|MYD88|NCR1|NOD2|PLA2G1B|PTPRC|SERPIN…
positive regulation of immune response	GO:0050778	70	70	11	2.657e-06	0.0006367	1	1	0.899		BCL10|C1QA|C1QB|C1R|C1RL|C1S|C2|C3|C4A|C4B|C4BPA|C4BPB|C5|C6|C7|C8A|C8B|C8G|C9|CACNB3|CADM1|CD1D|CD46|CD55|CD79A|CFB|CFD|CFH|CFHR1|CFHR5|CFI|CFP|CLU|CR1|CR2|CRTAM|EREG|FCER1A|FCER1G|FYN|IFNB1|IKBKG|IL12A|IL12B|IL27RA|KLRK1|KRT1|LAG3|LAT2|MALT1|MAP3K7|MASP1|MASP2|MBL2|MICA|MICB|MYD88|NOD2|PLA2G1B|PTPRC|SERPING1|SH2B2|SPG21|SYK|TGFB2|TLR2|TLR8|TRAF2|TRAF6|UBE2N|
antigen processing and presentation of peptide antigen via MHC class I	GO:0002474	16	16	6	2.482e-06	0.0006796	1	1	0.505		B2M|ERAP1|ERAP2|FCER1G|HFE|HLA-A|HLA-B|HLA-C|HLA-E|HLA-F|HLA-G|MICA|TAP2|TAPBP|TAPBPL|TRPC4AP|
immune effector process	GO:0002252	75	75	11	5.328e-06	0.001135	1	1	0.892		ABCC9|ATP7A|BCL10|BCL2|BCL3|BNIP3|BNIP3L|C1QA|C1QB|C1R|C1RL|C1S|C2|C3|C4A|C4B|C4BPA|C4BPB|C5|C6|C7|C8A|C8B|C8G|C9|CADM1|CD27|CD40LG|CD46|CD55|CD74|CEBPG|CFB|CFD|CFH|CFHR1|CFHR5|CFI|CFP|CLU|CPLX2|CR1|CR2|CRTAM|FCER1G|FCN1|FCN2|GNL1|IL12B|KRT1|LAT|LAT2|LIG4|LY9|MASP1|MASP2|MBL2|MICA|MYD88|PLA2G1B|PTPRC|PTX3|RBM4|RELA|RELB|RSAD2|SBNO2|SERPING1|SLAMF7|SWAP70|TLR7|TLR8|TUBB|TUBB2C|VAMP7|
positive regulation of intracellular protein kinase cascade	GO:0010740	96	96	12	1.09e-05	0.00123	1	1	0.818		ADIPOQ|ADRB2|ADRB3|AGT|APOL3|ATP2C1|BCL10|BIRC2|BST2|CANT1|CARD9|CASP1|CASP8|CC2D1A|CD27|CD40|CFLAR|CLCF1|ECM1|ECT2|EDA2R|EEF1D|F2R|FADD|FASLG|FKBP1A|FLNA|GJA1|GOLT1B|GPR89A|GRM4|HCLS1|HIPK2|HMOX1|HTR2B|IKBKE|IL11|IL12A|IL1B|IL3|IL6|LGALS1|LGALS9|LIF|LITAF|LTA|LTBR|LYN|MALT1|MAP3K3|MYD88|NDFIP1|NENF|NOD1|NOD2|NUP62|OSM|PLK2|PPM1A|PPP5C|PRLR|REL|RELA|RHOC|RIPK1|RIPK2|RPL17|SECTM1|SLC20A1|SORBS3|TA…
B cell mediated immunity	GO:0019724	40	40	8	9.988e-06	0.001276	1	1	0.806		BCL10|BCL3|C1QA|C1QB|C1R|C1RL|C1S|C2|C3|C4A|C4B|C4BPA|C4BPB|C5|C6|C7|C8A|C8B|C8G|C9|CD27|CD40LG|CD46|CD55|CD74|CFI|CLU|CR1|CR2|FCER1G|LIG4|LY9|MASP1|MASP2|MBL2|MYD88|RBM4|SERPING1|SWAP70|TLR8|
negative regulation of programmed cell death	GO:0043069	66	66	10	1.065e-05	0.001276	1	1	0.911	GO:0060548|negative regulation of cell death,	ACVR1|AGT|ALB|AMIGO2|ANGPTL4|APOH|ASNS|BARD1|BCL10|BCL2|BCL3|BCL6|BNIP3L|BTG2|CASP3|CAT|CD74|CDKN1A|CIDEA|CLCF1|CLN3|CLN8|CTNNA1|DFFA|ERCC5|FAIM|FCER1G|GCLM|GCM2|GDNF|GSK3B|IHH|IL3|IL4|IL6|IL7|KRAS|LIG4|MAPK8|MIF|NEUROD1|NKX3-2|NME2|NRAS|NUAK2|NUP62|PCSK6|PIK3CG|PIM1|PPT1|PROC|PROP1|PSMC5|PTEN|RASA1|RB1CC1|SCG2|SMO|SOD1|SOD2|SORT1|STAT5A|STAT5B|TDGF1|VEGFA|WFS1|
negative regulation of cell death	GO:0060548	66	66	10	1.065e-05	0.001276	1	1	0.911	GO:0043069|negative regulation of programmed cell death,	ACVR1|AGT|ALB|AMIGO2|ANGPTL4|APOH|ASNS|BARD1|BCL10|BCL2|BCL3|BCL6|BNIP3L|BTG2|CASP3|CAT|CD74|CDKN1A|CIDEA|CLCF1|CLN3|CLN8|CTNNA1|DFFA|ERCC5|FAIM|FCER1G|GCLM|GCM2|GDNF|GSK3B|IHH|IL3|IL4|IL6|IL7|KRAS|LIG4|MAPK8|MIF|NEUROD1|NKX3-2|NME2|NRAS|NUAK2|NUP62|PCSK6|PIK3CG|PIM1|PPT1|PROC|PROP1|PSMC5|PTEN|RASA1|RB1CC1|SCG2|SMO|SOD1|SOD2|SORT1|STAT5A|STAT5B|TDGF1|VEGFA|WFS1|
negative regulation of apoptotic process	GO:0043066	64	64	10	8.022e-06	0.001282	1	1	0.912		ACVR1|AGT|ALB|ANGPTL4|APOH|ASNS|BARD1|BCL10|BCL2|BCL3|BCL6|BNIP3L|BTG2|CASP3|CAT|CD74|CDKN1A|CIDEA|CLCF1|CLN3|CLN8|CTNNA1|DFFA|ERCC5|FAIM|FCER1G|GCLM|GCM2|GDNF|GSK3B|IHH|IL3|IL4|IL6|IL7|KRAS|LIG4|MAPK8|MIF|NEUROD1|NKX3-2|NME2|NRAS|NUAK2|NUP62|PCSK6|PIK3CG|PIM1|PPT1|PROC|PROP1|PTEN|RASA1|RB1CC1|SCG2|SMO|SOD1|SOD2|SORT1|STAT5A|STAT5B|TDGF1|VEGFA|WFS1|
antigen processing and presentation of peptide antigen	GO:0048002	19	19	6	7.846e-06	0.001367	1	1	0.636		B2M|CD209|CLEC4M|CTSE|ERAP1|ERAP2|FCER1G|HFE|HLA-A|HLA-B|HLA-C|HLA-E|HLA-F|HLA-G|MICA|TAP2|TAPBP|TAPBPL|TRPC4AP|
immunoglobulin mediated immune response	GO:0016064	40	40	8	9.988e-06	0.001368	1	1	0.806		BCL10|BCL3|C1QA|C1QB|C1R|C1RL|C1S|C2|C3|C4A|C4B|C4BPA|C4BPB|C5|C6|C7|C8A|C8B|C8G|C9|CD27|CD40LG|CD46|CD55|CD74|CFI|CLU|CR1|CR2|FCER1G|LIG4|LY9|MASP1|MASP2|MBL2|MYD88|RBM4|SERPING1|SWAP70|TLR8|
humoral immune response mediated by circulating immunoglobulin	GO:0002455	29	29	7	9.714e-06	0.001432	1	1	0.641		BCL3|C1QA|C1QB|C1R|C1RL|C1S|C2|C3|C4A|C4B|C4BPA|C4BPB|C5|C6|C7|C8A|C8B|C8G|C9|CD46|CD55|CFI|CLU|CR1|CR2|MASP1|MASP2|MBL2|SERPING1|
complement activation, classical pathway	GO:0006958	28	28	7	7.544e-06	0.001446	1	1	0.609		C1QA|C1QB|C1R|C1RL|C1S|C2|C3|C4A|C4B|C4BPA|C4BPB|C5|C6|C7|C8A|C8B|C8G|C9|CD46|CD55|CFI|CLU|CR1|CR2|MASP1|MASP2|MBL2|SERPING1|
lymphocyte mediated immunity	GO:0002449	47	47	8	3.46e-05	0.003685	1	1	0.847		BCL10|BCL3|C1QA|C1QB|C1R|C1RL|C1S|C2|C3|C4A|C4B|C4BPA|C4BPB|C5|C6|C7|C8A|C8B|C8G|C9|CADM1|CD27|CD40LG|CD46|CD55|CD74|CEBPG|CFI|CLU|CR1|CR2|CRTAM|FCER1G|GNL1|LIG4|LY9|MASP1|MASP2|MBL2|MYD88|RBM4|SERPING1|SLAMF7|SWAP70|TLR8|TUBB|TUBB2C|
adaptive immune response	GO:0002250	50	50	8	5.503e-05	0.005552	1	1	0.869	GO:0002460|adaptive immune response based on somatic recombination of immune receptors built from immunoglobulin superfamily domains,	BCL10|BCL3|C1QA|C1QB|C1R|C1RL|C1S|C2|C3|C4A|C4B|C4BPA|C4BPB|C5|C6|C7|C8A|C8B|C8G|C9|CADM1|CD27|CD40LG|CD46|CD55|CD74|CFI|CLU|CR1|CR2|CRTAM|EBI3|FCER1G|GNL1|IL12B|IL18|LIG4|LY9|MASP1|MASP2|MBL2|MYD88|NFKB2|RBM4|RELB|SERPING1|SWAP70|TLR4|TLR6|TLR8|
adaptive immune response based on somatic recombination of immune receptors built from immunoglobulin superfamily domains	GO:0002460	50	50	8	5.503e-05	0.005552	1	1	0.869	GO:0002250|adaptive immune response,	BCL10|BCL3|C1QA|C1QB|C1R|C1RL|C1S|C2|C3|C4A|C4B|C4BPA|C4BPB|C5|C6|C7|C8A|C8B|C8G|C9|CADM1|CD27|CD40LG|CD46|CD55|CD74|CFI|CLU|CR1|CR2|CRTAM|EBI3|FCER1G|GNL1|IL12B|IL18|LIG4|LY9|MASP1|MASP2|MBL2|MYD88|NFKB2|RBM4|RELB|SERPING1|SWAP70|TLR4|TLR6|TLR8|
leukocyte mediated immunity	GO:0002443	52	52	8	7.357e-05	0.007052	1	1	0.873		BCL10|BCL3|C1QA|C1QB|C1R|C1RL|C1S|C2|C3|C4A|C4B|C4BPA|C4BPB|C5|C6|C7|C8A|C8B|C8G|C9|CADM1|CD27|CD40LG|CD46|CD55|CD74|CEBPG|CFI|CLU|CPLX2|CR1|CR2|CRTAM|FCER1G|GNL1|LAT|LAT2|LIG4|LY9|MASP1|MASP2|MBL2|MYD88|PLA2G1B|RBM4|SERPING1|SLAMF7|SWAP70|TLR8|TUBB|TUBB2C|VAMP7|
regulation of I-kappaB kinase/NF-kappaB cascade	GO:0043122	89	89	10	0.0001477	0.0134816	1	1	0.774		ADIPOQ|APOL3|ATP2C1|BCL10|BCL3|BIRC2|BST2|CANT1|CARD8|CARD9|CASP1|CASP8|CC2D1A|CD27|CD40|CFLAR|ECM1|ECT2|EDAR|EEF1D|F2R|FADD|FAF1|FASLG|FKBP1A|FLNA|G3BP2|GJA1|GOLT1B|GPR89A|HMOX1|HTR2B|IKBKE|IL10|IL1B|LGALS1|LGALS9|LITAF|LTA|LTBR|MALT1|MAP3K3|MYD88|NDFIP1|NFKBIA|NLRP3|NOD1|NOD2|NUP62|OTUD7B|PLK2|PPM1A|PPP5C|REL|RELA|RHOC|RHOH|RIPK1|RIPK2|RPL17|SECTM1|SLC20A1|SQSTM1|TBK1|TFG|TGM2|TICAM1|TLR3|TLR6|…
positive regulation of I-kappaB kinase/NF-kappaB cascade	GO:0043123	74	74	9	0.000172	0.0149837	1	1	0.611		ADIPOQ|APOL3|ATP2C1|BCL10|BIRC2|BST2|CANT1|CARD9|CASP1|CASP8|CC2D1A|CD40|CFLAR|ECM1|ECT2|EEF1D|F2R|FADD|FASLG|FKBP1A|FLNA|GJA1|GOLT1B|GPR89A|HMOX1|HTR2B|IKBKE|IL1B|LGALS1|LGALS9|LITAF|LTA|LTBR|MALT1|MAP3K3|MYD88|NDFIP1|NOD1|NOD2|NUP62|PLK2|PPM1A|PPP5C|REL|RELA|RHOC|RIPK1|RIPK2|RPL17|SECTM1|SLC20A1|TBK1|TFG|TGM2|TICAM1|TLR3|TLR6|TMEM9B|TNF|TNFRSF10B|TNFRSF1A|TNFSF10|TRADD|TRAF3IP2|TRAF5|TRAF6|TRIM…
blood coagulation	GO:0007596	77	77	9	0.0002337	0.0194787	1	1	0.699	GO:0050817|coagulation,	ADAMTS13|ADORA2A|ANXA5|APOH|C4BPB|CD36|CD40|CD40LG|CD59|CD9|COL3A1|EFEMP2|ENTPD1|F10|F11|F12|F13A1|F13B|F2|F2R|F2RL2|F3|F5|F7|F8|F9|FBLN5|FBN1|FGA|FGB|FGG|FOXA2|GGCX|GNA12|GNA13|GNAQ|GP1BA|GP1BB|GP5|GP6|GP9|HGF|HNF4A|IL10RB|IL11|IL20RA|ITGA2|ITGB3|KLKB1|LMAN1|LPA|MMRN1|MST1|P2RY1|PABPC4|PF4|PIK3CB|PLAT|PLAU|PLAUR|PLG|PLSCR1|PLSCR4|PROCR|PROS1|PROZ|SAA1|SERPINA1|SERPINC1|SERPIND1|SERPINE1|SERPING1…
coagulation	GO:0050817	77	77	9	0.0002337	0.0194787	1	1	0.699	GO:0007596|blood coagulation,	ADAMTS13|ADORA2A|ANXA5|APOH|C4BPB|CD36|CD40|CD40LG|CD59|CD9|COL3A1|EFEMP2|ENTPD1|F10|F11|F12|F13A1|F13B|F2|F2R|F2RL2|F3|F5|F7|F8|F9|FBLN5|FBN1|FGA|FGB|FGG|FOXA2|GGCX|GNA12|GNA13|GNAQ|GP1BA|GP1BB|GP5|GP6|GP9|HGF|HNF4A|IL10RB|IL11|IL20RA|ITGA2|ITGB3|KLKB1|LMAN1|LPA|MMRN1|MST1|P2RY1|PABPC4|PF4|PIK3CB|PLAT|PLAU|PLAUR|PLG|PLSCR1|PLSCR4|PROCR|PROS1|PROZ|SAA1|SERPINA1|SERPINC1|SERPIND1|SERPINE1|SERPING1…
cytokine-mediated signaling pathway	GO:0019221	35	35	6	0.000325	0.025961	1	1	0.836	GO:0071345|cellular response to cytokine stimulus,	C16orf5|CCR1|CCR2|CEBPA|CLCF1|CSF2RB|CSF3|CX3CL1|DUOX1|DUOX2|EREG|IL1B|IL1R1|IL2RB|IL3|IRAK3|JAK1|KIT|LIFR|LRP8|MYD88|PF4|PLP2|PYCARD|RELA|SH2B2|SOCS1|SOCS5|STAT3|STAT4|STAT5A|STAT5B|TNF|TNFRSF1A|ZNF675|
cellular response to cytokine stimulus	GO:0071345	35	35	6	0.000325	0.025961	1	1	0.836	GO:0019221|cytokine-mediated signaling pathway,	C16orf5|CCR1|CCR2|CEBPA|CLCF1|CSF2RB|CSF3|CX3CL1|DUOX1|DUOX2|EREG|IL1B|IL1R1|IL2RB|IL3|IRAK3|JAK1|KIT|LIFR|LRP8|MYD88|PF4|PLP2|PYCARD|RELA|SH2B2|SOCS1|SOCS5|STAT3|STAT4|STAT5A|STAT5B|TNF|TNFRSF1A|ZNF675|
antigen processing and presentation	GO:0019882	50	50	7	0.0003808	0.0270375	1	1	0.633		AP3B1|AP3D1|AZGP1|B2M|CD1A|CD1B|CD1C|CD1D|CD1E|CD209|CD74|CD8A|CLEC4M|CTSE|ERAP1|ERAP2|FCER1G|FCGRT|HFE|HLA-A|HLA-B|HLA-C|HLA-DMA|HLA-DMB|HLA-DOA|HLA-DOB|HLA-DPA1|HLA-DPB1|HLA-DQA1|HLA-DQA2|HLA-DQB1|HLA-DRA|HLA-DRB1|HLA-E|HLA-F|HLA-G|IFNG|MICA|MICB|MR1|PROCR|RAET1G|RAET1L|RELB|TAP2|TAPBP|TAPBPL|TRPC4AP|ULBP1|ULBP2|
wound healing	GO:0042060	99	99	10	0.0003561	0.0273067	1	1	0.841		ACVRL1|ADAMTS13|ADORA2A|ANXA5|APOH|B4GALT1|C4BPB|CD36|CD40|CD40LG|CD59|CD9|COL3A1|DCBLD2|DRD5|EFEMP2|ELK3|ENTPD1|ERBB2|ERBB3|EREG|F10|F11|F12|F13A1|F13B|F2|F2R|F2RL2|F3|F5|F7|F8|F9|FBLN5|FBN1|FGA|FGB|FGG|FNTB|FOXA2|GGCX|GJA1|GNA12|GNA13|GNAQ|GP1BA|GP1BB|GP5|GP6|GP9|HBEGF|HGF|HNF4A|IL10RB|IL11|IL20RA|ITGA2|ITGB3|KLK6|KLKB1|LMAN1|LPA|MIA3|MMRN1|MST1|NF1|NINJ1|NINJ2|P2RY1|PABPC4|PDGFA|PF4|PIK3CB|PLA…
hemostasis	GO:0007599	82	82	9	0.000377	0.0277949	1	1	0.702		ADAMTS13|ADORA2A|ANXA5|APOH|AVPR2|C4BPB|CD36|CD40|CD40LG|CD59|CD9|COL3A1|EFEMP2|ENTPD1|F10|F11|F12|F13A1|F13B|F2|F2R|F2RL2|F3|F5|F7|F8|F9|FBLN5|FBN1|FGA|FGB|FGG|FLI1|FOXA2|GGCX|GNA12|GNA13|GNAQ|GP1BA|GP1BB|GP5|GP6|GP9|GPI|HGF|HNF4A|HPS4|IL10RB|IL11|IL20RA|ITGA2|ITGB3|KLKB1|LMAN1|LPA|MMRN1|MST1|NFE2|P2RY1|PABPC4|PF4|PIK3CB|PLAT|PLAU|PLAUR|PLG|PLSCR1|PLSCR4|PROCR|PROS1|PROZ|SAA1|SERPINA1|SERPINC1|S…
response to virus	GO:0009615	83	83	9	0.0004129	0.0282692	1	1	0.459		ABCC9|ABCE1|APOBEC3G|BANF1|BCL2|BCL3|BECN1|BNIP3|BNIP3L|C19orf2|CCDC130|CCL11|CCL19|CCL22|CCL4|CCL5|CCL8|CREBZF|CXCL12|CXCR4|DDX58|DEFA1|DEFA3|DNAJC3|DUOX2|EIF2AK2|FGR|FOSL1|HBXIP|IFI16|IFI35|IFI44|IFIH1|IFNA10|IFNA13|IFNA14|IFNA16|IFNA17|IFNA2|IFNA21|IFNA4|IFNA5|IFNA6|IFNA7|IFNA8|IFNAR1|IFNAR2|IFNB1|IFNG|IFNGR1|IFNGR2|IFNW1|IL23A|IRF3|IRF7|IRF9|ISG15|ISG20|IVNS1ABP|LILRB1|MICA|MX1|MX2|MYD88|PLSC…
response to cytokine stimulus	GO:0034097	38	38	6	0.0005161	0.0341193	1	1	0.854		BCL2|C16orf5|CCR1|CCR2|CEBPA|CLCF1|COL3A1|CSF2RB|CSF3|CX3CL1|DDOST|DUOX1|DUOX2|EREG|IL1B|IL1R1|IL2RB|IL3|IRAK3|JAK1|KIT|LIFR|LRP8|MYD88|PF4|PLP2|PYCARD|RELA|SH2B2|SOCS1|SOCS5|STAT3|STAT4|STAT5A|STAT5B|TNF|TNFRSF1A|ZNF675|
acute-phase response	GO:0006953	26	26	5	0.0005977	0.0381917	1	1	0.411		AHSG|APCS|APOL2|CD163|CEBPB|CRP|F2|F8|FN1|IL1A|IL1B|IL22|IL6|INS|ITIH4|LBP|ORM1|ORM2|REG3A|SAA1|SAA4|SERPINA1|SERPINA3|SERPINF2|SIGIRR|TF|

## Sheet: syanptic transmission
Name	ID	Probes	NumGenes	RawScore	Pval	CorrectedPvalue	MFPvalue	CorrectedMFPvalue	Multifuntionality	Same as	GeneMembers
secretion by cell	GO:0032940	95	95	11	1.101e-05	0.0211133	1	1	0.96		ABCA1|ACR|AKAP3|ANK1|ARFGAP3|ARFGEF1|ARFGEF2|ARL4D|BACE2|BAIAP3|CADPS|CADPS2|CAMK2G|CANX|CCL3|CCL5|CCL8|CKLF|CPLX2|CPLX3|DOC2A|EDN1|EDN3|EIF2AK3|ERP29|EXOC1|EXOC2|EXOC3|EXOC5|EXOC7|FCER1A|GAL|GARS|GHSR|GLP1R|GLRA1|GNAS|GRM2|GRM4|HRH3|LAT|LAT2|LCP2|LIN7A|LIN7B|LIN7C|LTBP2|LTBP4|NECAB3|NLGN1|NOX5|NRXN2|PCLO|PDIA4|PDX1|PKDREJ|PPY|RAB14|RAB3A|RABEPK|RAPGEF4|RIMS1|RIMS3|ROPN1B|RPH3AL|SCFD1|SCG2|SCRN1|…
synaptic vesicle transport	GO:0048489	17	17	4	0.000516	0.494617	1	1	0.712		CD24|CPLX3|CTNNB1|DNM2|EEA1|ITSN1|LIN7A|NLGN1|PCLO|RIMS1|SEPT5|SNAP25|SNCA|SNPH|SYNJ1|SYP|UNC13A|
exocytosis	GO:0006887	55	55	6	0.001584	1	1	1	0.71		ACR|AKAP3|ANK1|ARFGEF1|ARFGEF2|CADPS|CADPS2|CCL3|CCL5|CCL8|CPLX2|CPLX3|DOC2A|EXOC1|EXOC2|EXOC3|EXOC5|EXOC7|GARS|GLRA1|LAT|LAT2|LIN7A|LIN7B|LIN7C|NLGN1|PCLO|PKDREJ|RABEPK|RAPGEF4|RIMS1|RIMS3|ROPN1B|RPH3AL|SCFD1|SCRN1|SEPT5|SNAP25|SNAP29|SNPH|STXBP1|STXBP2|STXBP3|TMED10|TNP2|TXLNA|UNC13A|UNC13B|VAMP3|VAMP7|VPS33A|VPS33B|VPS45|VTI1B|YKT6|
protein secretion	GO:0009306	14	14	3	0.00364	1	1	1	0.425		ABCA1|ARFGAP3|ARL4D|BACE2|CANX|ERP29|GNAS|LCP2|LTBP2|NECAB3|NOX5|PDIA4|PPY|SCG2|
peptidyl-histidine phosphorylation	GO:0018106	5	5	2	0.005045	1	1	1	0.294		BCKDK|PDK1|PDK2|PDK3|PDK4|
neurotransmitter transport	GO:0006836	52	52	5	0.0067	1	1	1	0.759		ADORA2A|BAIAP3|CLN8|CPLX2|CPLX3|GABRA2|GRM4|HRH3|ICA1|LIN7A|LIN7B|LIN7C|NLGN1|NRXN2|PCLO|RAB14|RAB3A|RIMS1|RIMS3|SEPT5|SLC17A6|SLC17A7|SLC18A3|SLC1A3|SLC25A4|SLC6A1|SLC6A11|SLC6A12|SLC6A13|SLC6A14|SLC6A15|SLC6A16|SLC6A2|SLC6A20|SLC6A4|SLC6A5|SLC6A6|SLC6A7|SLC6A8|SLC6A9|SNAP25|SNPH|STX1A|STX3|STX4|SV2A|SV2B|SYN1|SYN2|SYN3|SYT1|WNT7A|
peptidyl-histidine modification	GO:0018202	6	6	2	0.007453	1	1	1	0.238		BCKDK|DPH5|PDK1|PDK2|PDK3|PDK4|
synaptic vesicle endocytosis	GO:0048488	6	6	2	0.007453	1	1	1	0.378		CD24|EEA1|ITSN1|SYNJ1|SYP|UNC13A|
generation of a signal involved in cell-cell signaling	GO:0003001	35	35	4	0.008208	1	1	1	0.832	GO:0023061|signal release,	BAIAP3|CAMK2G|CPLX3|EDN1|EDN3|EIF2AK3|FCER1A|GAL|GHSR|GLP1R|GRM2|GRM4|HRH3|LIN7A|LIN7B|LIN7C|LTBP4|NLGN1|NRXN2|PCLO|PDX1|RAB14|RAB3A|RIMS1|SEPT5|SMPD3|SNAP25|SNPH|SYK|SYN1|SYN2|SYN3|SYT1|TBX3|WNT7A|
signal release	GO:0023061	35	35	4	0.008208	1	1	1	0.832	GO:0003001|generation of a signal involved in cell-cell signaling,	BAIAP3|CAMK2G|CPLX3|EDN1|EDN3|EIF2AK3|FCER1A|GAL|GHSR|GLP1R|GRM2|GRM4|HRH3|LIN7A|LIN7B|LIN7C|LTBP4|NLGN1|NRXN2|PCLO|PDX1|RAB14|RAB3A|RIMS1|SEPT5|SMPD3|SNAP25|SNPH|SYK|SYN1|SYN2|SYN3|SYT1|TBX3|WNT7A|
protein polymerization	GO:0051258	36	36	4	0.009071	1	1	1	0.325		ANG|ARHGAP6|ARPC4|CENPJ|FGA|FGB|FGG|GSN|MSTO1|RAC1|TPPP|TTLL3|TUBA1A|TUBA1B|TUBA1C|TUBA3C|TUBA3D|TUBA3E|TUBA4A|TUBA8|TUBAL3|TUBB|TUBB1|TUBB2A|TUBB2B|TUBB2C|TUBB3|TUBB4|TUBB4Q|TUBB6|TUBD1|TUBG1|TUBG2|WAS|WASF1|WASF3|

## Sheet: glutamine metabolism
Name	ID	Probes	NumGenes	RawScore	Pval	CorrectedPvalue	MFPvalue	CorrectedMFPvalue	Multifuntionality	Same as	GeneMembers
small molecule catabolic process	GO:0044282	92	92	19	7.414e-09	1.421e-05	2.55e-07	0.0004888	0.919	GO:0044712|single-organism catabolic process,	AASS|ABAT|ACAD8|ACADM|ACADS|ACADVL|ACOX1|ACOX2|ACOX3|ADIPOQ|AHCY|AKR1A1|AKR1D1|ALDH1L1|ALDH4A1|ALDH5A1|AMT|APOE|ARG1|ASL|ASPA|ASRGL1|AUH|BCAT2|BCKDHA|BCKDHB|BCKDK|BDH2|CEL|COMT|CPT1A|CPT1B|CPT2|CYP39A1|CYP46A1|CYP7A1|DBH|DCI|DDAH1|DDAH2|DDO|DIO3|ECH1|ECHS1|FAH|GAD1|GAD2|GCH1|GCSH|GLDC|GLS|GLUD1|GOT1|GOT2|GSTZ1|HADHA|HADHB|HAL|HAO1|HAO2|HGD|HIBCH|HPD|HSD17B4|KYNU|MAOA|MCCC1|MCCC2|MOXD1|MTHFD1|PAH|…
single-organism catabolic process	GO:0044712	92	92	19	7.414e-09	1.421e-05	2.55e-07	0.0004888	0.919	GO:0044282|small molecule catabolic process,	AASS|ABAT|ACAD8|ACADM|ACADS|ACADVL|ACOX1|ACOX2|ACOX3|ADIPOQ|AHCY|AKR1A1|AKR1D1|ALDH1L1|ALDH4A1|ALDH5A1|AMT|APOE|ARG1|ASL|ASPA|ASRGL1|AUH|BCAT2|BCKDHA|BCKDHB|BCKDK|BDH2|CEL|COMT|CPT1A|CPT1B|CPT2|CYP39A1|CYP46A1|CYP7A1|DBH|DCI|DDAH1|DDAH2|DDO|DIO3|ECH1|ECHS1|FAH|GAD1|GAD2|GCH1|GCSH|GLDC|GLS|GLUD1|GOT1|GOT2|GSTZ1|HADHA|HADHB|HAL|HAO1|HAO2|HGD|HIBCH|HPD|HSD17B4|KYNU|MAOA|MCCC1|MCCC2|MOXD1|MTHFD1|PAH|…
organic acid catabolic process	GO:0016054	80	80	16	1.841e-07	0.0001764	1.068e-06	0.001023	0.916	GO:0046395|carboxylic acid catabolic process,	AASS|ABAT|ACAD8|ACADM|ACADS|ACADVL|ACOX1|ACOX2|ACOX3|ADIPOQ|AHCY|AKR1A1|AKR1D1|ALDH1L1|ALDH4A1|ALDH5A1|AMT|ARG1|ASL|ASPA|ASRGL1|AUH|BCAT2|BCKDHA|BCKDHB|BCKDK|BDH2|CEL|CPT1A|CPT1B|CPT2|CYP39A1|DBH|DCI|DDAH1|DDAH2|DDO|DIO3|ECH1|ECHS1|FAH|GAD1|GAD2|GCH1|GCSH|GLDC|GLS|GLUD1|GOT1|GOT2|GSTZ1|HADHA|HADHB|HAL|HAO1|HAO2|HGD|HIBCH|HPD|HSD17B4|KYNU|MCCC1|MCCC2|MOXD1|MTHFD1|PAH|PCYOX1|PDPR|PEX13|PPARD|PRODH|…
carboxylic acid catabolic process	GO:0046395	80	80	16	1.841e-07	0.0001764	1.068e-06	0.001023	0.916	GO:0016054|organic acid catabolic process,	AASS|ABAT|ACAD8|ACADM|ACADS|ACADVL|ACOX1|ACOX2|ACOX3|ADIPOQ|AHCY|AKR1A1|AKR1D1|ALDH1L1|ALDH4A1|ALDH5A1|AMT|ARG1|ASL|ASPA|ASRGL1|AUH|BCAT2|BCKDHA|BCKDHB|BCKDK|BDH2|CEL|CPT1A|CPT1B|CPT2|CYP39A1|DBH|DCI|DDAH1|DDAH2|DDO|DIO3|ECH1|ECHS1|FAH|GAD1|GAD2|GCH1|GCSH|GLDC|GLS|GLUD1|GOT1|GOT2|GSTZ1|HADHA|HADHB|HAL|HAO1|HAO2|HGD|HIBCH|HPD|HSD17B4|KYNU|MCCC1|MCCC2|MOXD1|MTHFD1|PAH|PCYOX1|PDPR|PEX13|PPARD|PRODH|…
glutamine family amino acid catabolic process	GO:0009065	13	13	6	7.458e-06	0.004765	7.458e-06	0.004765	0.75		ALDH4A1|ARG1|ASL|ASRGL1|DDAH1|DDAH2|FAH|GAD1|GAD2|GLS|GLUD1|PRODH|PRODH2|
cell fate commitment	GO:0045165	59	59	11	3.11e-05	0.0149029	0.0119086	0.913155	0.894		ASCL1|ATOH1|BMP2|BMP4|CTNNB1|CYP26B1|EYA2|FGF2|FGF3|FKBP8|FOXC2|FRS2|GAS1|GATA2|GATA3|GCM1|GFI1|GLI2|GLI3|HES1|HOXA11|HOXA2|HOXC11|IFRD1|JAG1|JAG2|KLF4|LBX1|MCL1|MYOD1|NEUROD1|NEUROD4|NEUROG1|NEUROG2|NKX2-2|NOTCH2|NOTCH3|NOTCH4|OLIG2|PAX6|POU6F2|PROX1|SALL1|SHH|SMAD2|SMARCA4|SOX2|SOX9|SPRY1|SPRY2|TAL1|TBX6|TCF3|TCF7L2|TGFB2|TLX1|TLX3|TRIM15|WNT1|
cellular amino acid catabolic process	GO:0009063	53	53	10	6.401e-05	0.0245414	6.401e-05	0.0306767	0.908		AASS|ABAT|ACAD8|AHCY|ALDH1L1|ALDH4A1|ALDH5A1|AMT|ARG1|ASL|ASPA|ASRGL1|AUH|BCAT2|BCKDHA|BCKDHB|BCKDK|DBH|DDAH1|DDAH2|DDO|DIO3|FAH|GAD1|GAD2|GCH1|GCSH|GLDC|GLS|GLUD1|GOT1|GOT2|GSTZ1|HAL|HGD|HIBCH|HPD|KYNU|MCCC1|MCCC2|MOXD1|MTHFD1|PAH|PCYOX1|PDPR|PRODH|PRODH2|PTS|QDPR|SARDH|SHMT1|TAT|TDO2|
intracellular lipid transport	GO:0032365	7	7	4	0.0001006	0.0321269	0.002328	0.405672	0.66		ABCA1|ABCG1|CPT1B|CPT2|NPC2|SLC25A20|VPS4B|
neuron fate commitment	GO:0048663	14	14	5	0.0001947	0.0466461	0.454711	1	0.768		ASCL1|ATOH1|GLI2|GLI3|HES1|JAG2|LBX1|NKX2-2|NOTCH3|OLIG2|PAX6|SHH|TGFB2|TLX3|
glutamine family amino acid metabolic process	GO:0009064	39	39	8	0.0001886	0.0516517	0.0001886	0.0723124	0.887		ALDH18A1|ALDH4A1|ALDH5A1|ARG1|ARG2|ART4|ASL|ASNS|ASNSD1|ASRGL1|CAD|CORO2A|CPS1|CTPS|CTPS2|DDAH1|DDAH2|FAH|GAD1|GAD2|GCLC|GCLM|GFPT1|GFPT2|GGH|GLS|GLS2|GLUD1|GLUD2|GLUL|GMPS|OTC|PFAS|PPAT|PRODH|PRODH2|PYCR1|PYCRL|SIRT7|

## Sheet: oxidative phosphorylation
Name	ID	Probes	NumGenes	RawScore	Pval	CorrectedPvalue	MFPvalue	CorrectedMFPvalue	Multifuntionality	Same as	GeneMembers
oxidative phosphorylation	GO:0006119	39	39	28	1.435e-14	9.168e-12	1	1	0.708		COX10|COX15|NDUFA1|NDUFA10|NDUFA2|NDUFA3|NDUFA4|NDUFA5|NDUFA6|NDUFA7|NDUFA8|NDUFA9|NDUFAB1|NDUFAF1|NDUFB1|NDUFB2|NDUFB3|NDUFB4|NDUFB5|NDUFB6|NDUFB7|NDUFB8|NDUFC1|NDUFC2|NDUFS1|NDUFS2|NDUFS3|NDUFS4|NDUFS5|NDUFS6|NDUFS7|NDUFS8|NDUFV1|NDUFV2|TAZ|UQCRB|UQCRC1|UQCRC2|UQCRH|
cellular respiration	GO:0045333	70	70	40	4.95e-15	9.489e-12	1	1	0.878		ACO1|ACO2|ALDH5A1|COX10|COX15|CS|DLST|FH|IDH1|IDH2|IDH3A|IDH3B|IDH3G|KIAA0100|MDH1|MDH2|ME3|NDUFA1|NDUFA10|NDUFA2|NDUFA3|NDUFA4|NDUFA5|NDUFA6|NDUFA7|NDUFA8|NDUFA9|NDUFAB1|NDUFAF1|NDUFB1|NDUFB2|NDUFB3|NDUFB4|NDUFB5|NDUFB6|NDUFB7|NDUFB8|NDUFC1|NDUFC2|NDUFS1|NDUFS2|NDUFS3|NDUFS4|NDUFS5|NDUFS6|NDUFS7|NDUFS8|NDUFV1|NDUFV2|NFATC4|NNT|OXA1L|PDHB|PPARGC1A|SDHA|SDHB|SDHC|SDHD|SLC25A12|SLC25A13|SLC25A14|SU…
mitochondrial electron transport, NADH to ubiquinone	GO:0006120	32	32	25	1.394e-14	1.337e-11	1	1	0.602		NDUFA1|NDUFA10|NDUFA2|NDUFA3|NDUFA4|NDUFA5|NDUFA6|NDUFA7|NDUFA8|NDUFA9|NDUFAB1|NDUFAF1|NDUFB1|NDUFB2|NDUFB3|NDUFB4|NDUFB5|NDUFB6|NDUFB7|NDUFB8|NDUFC1|NDUFC2|NDUFS1|NDUFS2|NDUFS3|NDUFS4|NDUFS5|NDUFS6|NDUFS7|NDUFS8|NDUFV1|NDUFV2|
ATP synthesis coupled electron transport	GO:0042773	37	37	26	2.899e-13	1.389e-10	1	1	0.707	GO:0042775|mitochondrial ATP synthesis coupled electron transport,	COX10|COX15|NDUFA1|NDUFA10|NDUFA2|NDUFA3|NDUFA4|NDUFA5|NDUFA6|NDUFA7|NDUFA8|NDUFA9|NDUFAB1|NDUFAF1|NDUFB1|NDUFB2|NDUFB3|NDUFB4|NDUFB5|NDUFB6|NDUFB7|NDUFB8|NDUFC1|NDUFC2|NDUFS1|NDUFS2|NDUFS3|NDUFS4|NDUFS5|NDUFS6|NDUFS7|NDUFS8|NDUFV1|NDUFV2|TAZ|UQCRB|UQCRH|
mitochondrial ATP synthesis coupled electron transport	GO:0042775	37	37	26	2.899e-13	1.389e-10	1	1	0.707	GO:0042773|ATP synthesis coupled electron transport,	COX10|COX15|NDUFA1|NDUFA10|NDUFA2|NDUFA3|NDUFA4|NDUFA5|NDUFA6|NDUFA7|NDUFA8|NDUFA9|NDUFAB1|NDUFAF1|NDUFB1|NDUFB2|NDUFB3|NDUFB4|NDUFB5|NDUFB6|NDUFB7|NDUFB8|NDUFC1|NDUFC2|NDUFS1|NDUFS2|NDUFS3|NDUFS4|NDUFS5|NDUFS6|NDUFS7|NDUFS8|NDUFV1|NDUFV2|TAZ|UQCRB|UQCRH|
respiratory electron transport chain	GO:0022904	40	40	27	4.649e-13	1.783e-10	1	1	0.756		ALDH5A1|COX10|COX15|NDUFA1|NDUFA10|NDUFA2|NDUFA3|NDUFA4|NDUFA5|NDUFA6|NDUFA7|NDUFA8|NDUFA9|NDUFAB1|NDUFAF1|NDUFB1|NDUFB2|NDUFB3|NDUFB4|NDUFB5|NDUFB6|NDUFB7|NDUFB8|NDUFC1|NDUFC2|NDUFS1|NDUFS2|NDUFS3|NDUFS4|NDUFS5|NDUFS6|NDUFS7|NDUFS8|NDUFV1|NDUFV2|SLC25A12|SLC25A13|TAZ|UQCRB|UQCRH|
electron transport chain	GO:0022900	41	41	27	1.153e-12	3.684e-10	1	1	0.755		ALDH5A1|COX10|COX15|FTSJ3|NDUFA1|NDUFA10|NDUFA2|NDUFA3|NDUFA4|NDUFA5|NDUFA6|NDUFA7|NDUFA8|NDUFA9|NDUFAB1|NDUFAF1|NDUFB1|NDUFB2|NDUFB3|NDUFB4|NDUFB5|NDUFB6|NDUFB7|NDUFB8|NDUFC1|NDUFC2|NDUFS1|NDUFS2|NDUFS3|NDUFS4|NDUFS5|NDUFS6|NDUFS7|NDUFS8|NDUFV1|NDUFV2|SLC25A12|SLC25A13|TAZ|UQCRB|UQCRH|
ribonucleoside triphosphate metabolic process	GO:0009199	43	43	25	4.067e-10	1.114e-07	1	1	0.902		ACLY|AK1|AK5|ATP5B|ATP5C1|ATP5D|ATP5E|ATP5F1|ATP5G1|ATP5G2|ATP5G3|ATP5H|ATP5I|ATP5J|ATP5J2|ATP5L|ATP5O|ATP6AP1|ATP6V0C|ATP6V1A|ATP6V1B1|ATP6V1B2|ATP6V1F|C16orf7|CTNS|CTPS|MON2|MYH7|NADK|NDUFS1|NME1|NME1-NME2|NME2|NME3|NME4|NME5|NME6|NME7|OLA1|RP2|SLC25A13|TGFB1|TXNDC3|
nucleoside triphosphate metabolic process	GO:0009141	47	47	26	8.098e-10	1.941e-07	1	1	0.906		ACLY|AK1|AK5|ATP5B|ATP5C1|ATP5D|ATP5E|ATP5F1|ATP5G1|ATP5G2|ATP5G3|ATP5H|ATP5I|ATP5J|ATP5J2|ATP5L|ATP5O|ATP6AP1|ATP6V0C|ATP6V1A|ATP6V1B1|ATP6V1B2|ATP6V1F|C16orf7|CTNS|CTPS|DTYMK|DUT|ENPP1|ENTPD3|MON2|MYH7|NADK|NDUFS1|NME1|NME1-NME2|NME2|NME3|NME4|NME5|NME6|NME7|OLA1|RP2|SLC25A13|TGFB1|TXNDC3|
purine nucleoside triphosphate metabolic process	GO:0009144	42	42	24	1.49e-09	3.174e-07	1	1	0.9	GO:0009205|purine ribonucleoside triphosphate metabolic process,	ACLY|AK1|AK5|ATP5B|ATP5C1|ATP5D|ATP5E|ATP5F1|ATP5G1|ATP5G2|ATP5G3|ATP5H|ATP5I|ATP5J|ATP5J2|ATP5L|ATP5O|ATP6AP1|ATP6V0C|ATP6V1A|ATP6V1B1|ATP6V1B2|ATP6V1F|C16orf7|CTNS|MON2|MYH7|NADK|NDUFS1|NME1|NME1-NME2|NME2|NME3|NME4|NME5|NME6|NME7|OLA1|RP2|SLC25A13|TGFB1|TXNDC3|
purine ribonucleoside triphosphate metabolic process	GO:0009205	42	42	24	1.49e-09	3.174e-07	1	1	0.9	GO:0009144|purine nucleoside triphosphate metabolic process,	ACLY|AK1|AK5|ATP5B|ATP5C1|ATP5D|ATP5E|ATP5F1|ATP5G1|ATP5G2|ATP5G3|ATP5H|ATP5I|ATP5J|ATP5J2|ATP5L|ATP5O|ATP6AP1|ATP6V0C|ATP6V1A|ATP6V1B1|ATP6V1B2|ATP6V1F|C16orf7|CTNS|MON2|MYH7|NADK|NDUFS1|NME1|NME1-NME2|NME2|NME3|NME4|NME5|NME6|NME7|OLA1|RP2|SLC25A13|TGFB1|TXNDC3|
purine nucleoside metabolic process	GO:0042278	65	65	31	2.521e-09	4.832e-07	1	1	0.914	GO:0046128|purine ribonucleoside metabolic process,	ACLY|ADA|ADK|ADSL|ADSS|AHCY|AK1|AK5|AMPD3|APRT|ATP5B|ATP5C1|ATP5D|ATP5E|ATP5F1|ATP5G1|ATP5G2|ATP5G3|ATP5H|ATP5I|ATP5J|ATP5J2|ATP5L|ATP5O|ATP6AP1|ATP6V0C|ATP6V1A|ATP6V1B1|ATP6V1B2|ATP6V1F|C16orf7|COASY|CTNS|DGUOK|ENPP1|GMPS|HMGCR|HPRT1|IMPDH1|IMPDH2|MAT2A|MAT2B|MON2|MYH7|NADK|NDUFS1|NME1|NME1-NME2|NME2|NME3|NME4|NME5|NME6|NME7|OLA1|PANK2|PANK3|PANK4|PAPSS1|PPCDC|RP2|SLC25A13|TGFB1|TPMT|TXNDC3|
purine ribonucleoside metabolic process	GO:0046128	65	65	31	2.521e-09	4.832e-07	1	1	0.914	GO:0042278|purine nucleoside metabolic process,	ACLY|ADA|ADK|ADSL|ADSS|AHCY|AK1|AK5|AMPD3|APRT|ATP5B|ATP5C1|ATP5D|ATP5E|ATP5F1|ATP5G1|ATP5G2|ATP5G3|ATP5H|ATP5I|ATP5J|ATP5J2|ATP5L|ATP5O|ATP6AP1|ATP6V0C|ATP6V1A|ATP6V1B1|ATP6V1B2|ATP6V1F|C16orf7|COASY|CTNS|DGUOK|ENPP1|GMPS|HMGCR|HPRT1|IMPDH1|IMPDH2|MAT2A|MAT2B|MON2|MYH7|NADK|NDUFS1|NME1|NME1-NME2|NME2|NME3|NME4|NME5|NME6|NME7|OLA1|PANK2|PANK3|PANK4|PAPSS1|PPCDC|RP2|SLC25A13|TGFB1|TPMT|TXNDC3|
nucleoside metabolic process	GO:0009116	81	81	35	6.394e-09	1.114e-06	1	1	0.917		ACLY|ADA|ADK|ADSL|ADSS|AHCY|AK1|AK5|AMPD3|APRT|ATP5B|ATP5C1|ATP5D|ATP5E|ATP5F1|ATP5G1|ATP5G2|ATP5G3|ATP5H|ATP5I|ATP5J|ATP5J2|ATP5L|ATP5O|ATP6AP1|ATP6V0C|ATP6V1A|ATP6V1B1|ATP6V1B2|ATP6V1F|C16orf7|CDA|COASY|CTNS|CTPS|DGUOK|DHODH|DPYD|ENPP1|ENTPD4|FPGS|GMPS|HMGCR|HPRT1|IMPDH1|IMPDH2|MAT2A|MAT2B|MON2|MYH7|NADK|NDUFS1|NME1|NME1-NME2|NME2|NME3|NME4|NME5|NME6|NME7|OLA1|PANK2|PANK3|PANK4|PAPSS1|PPAT|PPCD…
ribonucleoside metabolic process	GO:0009119	72	72	32	1.233e-08	1.97e-06	1	1	0.917		ACLY|ADA|ADK|ADSL|ADSS|AHCY|AK1|AK5|AMPD3|APRT|ATP5B|ATP5C1|ATP5D|ATP5E|ATP5F1|ATP5G1|ATP5G2|ATP5G3|ATP5H|ATP5I|ATP5J|ATP5J2|ATP5L|ATP5O|ATP6AP1|ATP6V0C|ATP6V1A|ATP6V1B1|ATP6V1B2|ATP6V1F|C16orf7|CDA|COASY|CTNS|CTPS|DGUOK|DHODH|ENPP1|ENTPD4|GMPS|HMGCR|HPRT1|IMPDH1|IMPDH2|MAT2A|MAT2B|MON2|MYH7|NADK|NDUFS1|NME1|NME1-NME2|NME2|NME3|NME4|NME5|NME6|NME7|OLA1|PANK2|PANK3|PANK4|PAPSS1|PPCDC|QTRT1|QTRTD1|…
ribonucleoside triphosphate biosynthetic process	GO:0009201	34	34	20	1.784e-08	2.63e-06	1	1	0.893		ATP5B|ATP5C1|ATP5D|ATP5E|ATP5F1|ATP5G1|ATP5G2|ATP5G3|ATP5H|ATP5I|ATP5J|ATP5J2|ATP5L|ATP5O|ATP6AP1|ATP6V0C|ATP6V1A|ATP6V1B1|ATP6V1B2|C16orf7|CTPS|MON2|NME1|NME1-NME2|NME2|NME3|NME4|NME5|NME6|NME7|RP2|SLC25A13|TGFB1|TXNDC3|
glycosyl compound metabolic process	GO:1901657	84	84	35	2.006e-08	2.747e-06	1	1	0.918		ACLY|ADA|ADK|ADSL|ADSS|AHCY|AK1|AK5|AMPD3|APRT|ATP5B|ATP5C1|ATP5D|ATP5E|ATP5F1|ATP5G1|ATP5G2|ATP5G3|ATP5H|ATP5I|ATP5J|ATP5J2|ATP5L|ATP5O|ATP6AP1|ATP6V0C|ATP6V1A|ATP6V1B1|ATP6V1B2|ATP6V1F|C16orf7|CDA|COASY|CTNS|CTPS|DGUOK|DHODH|DPYD|ENPP1|ENTPD4|FPGS|GAA|GBA3|GMPS|HMGCR|HPRT1|IMPDH1|IMPDH2|MAT2A|MAT2B|MON2|MYH7|NADK|NDUFS1|NME1|NME1-NME2|NME2|NME3|NME4|NME5|NME6|NME7|OLA1|PANK2|PANK3|PANK4|PAPSS1|…
ATP metabolic process	GO:0046034	32	32	19	3.301e-08	4.218e-06	1	1	0.877		ACLY|AK1|AK5|ATP5B|ATP5C1|ATP5D|ATP5E|ATP5F1|ATP5G1|ATP5G2|ATP5G3|ATP5H|ATP5I|ATP5J|ATP5J2|ATP5L|ATP5O|ATP6AP1|ATP6V0C|ATP6V1A|ATP6V1B1|ATP6V1B2|ATP6V1F|C16orf7|CTNS|MON2|MYH7|NADK|NDUFS1|OLA1|SLC25A13|TGFB1|
nucleoside triphosphate biosynthetic process	GO:0009142	35	35	20	3.532e-08	4.232e-06	1	1	0.895		ATP5B|ATP5C1|ATP5D|ATP5E|ATP5F1|ATP5G1|ATP5G2|ATP5G3|ATP5H|ATP5I|ATP5J|ATP5J2|ATP5L|ATP5O|ATP6AP1|ATP6V0C|ATP6V1A|ATP6V1B1|ATP6V1B2|C16orf7|CTPS|DTYMK|MON2|NME1|NME1-NME2|NME2|NME3|NME4|NME5|NME6|NME7|RP2|SLC25A13|TGFB1|TXNDC3|
hydrogen transport	GO:0006818	51	51	25	4.414e-08	4.978e-06	1	1	0.83		ATP12A|ATP1B4|ATP2A1|ATP2A2|ATP2A3|ATP2C2|ATP4A|ATP4B|ATP5B|ATP5C1|ATP5D|ATP5E|ATP5F1|ATP5G1|ATP5G2|ATP5G3|ATP5H|ATP5I|ATP5J|ATP5J2|ATP5L|ATP5O|ATP5S|ATP6AP1|ATP6V0A1|ATP6V0A2|ATP6V0A4|ATP6V0C|ATP6V0D1|ATP6V0E1|ATP6V0E2|ATP6V1A|ATP6V1B1|ATP6V1B2|ATP6V1C1|ATP6V1D|ATP6V1E1|ATP6V1F|ATP6V1G1|ATP6V1G2|ATP6V1H|C16orf7|MON2|NNT|NOX1|SLC23A2|SLC36A1|TCIRG1|UCP1|UCP2|UCP3|
purine nucleoside triphosphate biosynthetic process	GO:0009145	33	33	19	6.606e-08	7.035e-06	1	1	0.89	GO:0009206|purine ribonucleoside triphosphate biosynthetic process,	ATP5B|ATP5C1|ATP5D|ATP5E|ATP5F1|ATP5G1|ATP5G2|ATP5G3|ATP5H|ATP5I|ATP5J|ATP5J2|ATP5L|ATP5O|ATP6AP1|ATP6V0C|ATP6V1A|ATP6V1B1|ATP6V1B2|C16orf7|MON2|NME1|NME1-NME2|NME2|NME3|NME4|NME5|NME6|NME7|RP2|SLC25A13|TGFB1|TXNDC3|
purine ribonucleoside triphosphate biosynthetic process	GO:0009206	33	33	19	6.606e-08	7.035e-06	1	1	0.89	GO:0009145|purine nucleoside triphosphate biosynthetic process,	ATP5B|ATP5C1|ATP5D|ATP5E|ATP5F1|ATP5G1|ATP5G2|ATP5G3|ATP5H|ATP5I|ATP5J|ATP5J2|ATP5L|ATP5O|ATP6AP1|ATP6V0C|ATP6V1A|ATP6V1B1|ATP6V1B2|C16orf7|MON2|NME1|NME1-NME2|NME2|NME3|NME4|NME5|NME6|NME7|RP2|SLC25A13|TGFB1|TXNDC3|
proton transport	GO:0015992	50	50	24	1.367e-07	1.379e-05	1	1	0.821		ATP12A|ATP1B4|ATP2A1|ATP2A2|ATP2A3|ATP2C2|ATP4A|ATP4B|ATP5B|ATP5C1|ATP5D|ATP5E|ATP5F1|ATP5G1|ATP5G2|ATP5G3|ATP5H|ATP5I|ATP5J|ATP5J2|ATP5L|ATP5O|ATP5S|ATP6AP1|ATP6V0A1|ATP6V0A2|ATP6V0A4|ATP6V0C|ATP6V0D1|ATP6V0E1|ATP6V0E2|ATP6V1A|ATP6V1B1|ATP6V1B2|ATP6V1C1|ATP6V1D|ATP6V1E1|ATP6V1F|ATP6V1G1|ATP6V1G2|ATP6V1H|C16orf7|MON2|NNT|NOX1|SLC36A1|TCIRG1|UCP1|UCP2|UCP3|
purine nucleoside biosynthetic process	GO:0042451	51	51	24	2.189e-07	2.099e-05	1	1	0.911	GO:0046129|purine ribonucleoside biosynthetic process,	ADA|ADK|ADSL|ADSS|AK5|APRT|ATP5B|ATP5C1|ATP5D|ATP5E|ATP5F1|ATP5G1|ATP5G2|ATP5G3|ATP5H|ATP5I|ATP5J|ATP5J2|ATP5L|ATP5O|ATP6AP1|ATP6V0C|ATP6V1A|ATP6V1B1|ATP6V1B2|C16orf7|COASY|GMPS|HPRT1|IMPDH1|IMPDH2|MAT2A|MAT2B|MON2|NME1|NME1-NME2|NME2|NME3|NME4|NME5|NME6|NME7|PANK2|PANK3|PANK4|PAPSS1|PPCDC|RP2|SLC25A13|TGFB1|TXNDC3|
purine ribonucleoside biosynthetic process	GO:0046129	51	51	24	2.189e-07	2.099e-05	1	1	0.911	GO:0042451|purine nucleoside biosynthetic process,	ADA|ADK|ADSL|ADSS|AK5|APRT|ATP5B|ATP5C1|ATP5D|ATP5E|ATP5F1|ATP5G1|ATP5G2|ATP5G3|ATP5H|ATP5I|ATP5J|ATP5J2|ATP5L|ATP5O|ATP6AP1|ATP6V0C|ATP6V1A|ATP6V1B1|ATP6V1B2|C16orf7|COASY|GMPS|HPRT1|IMPDH1|IMPDH2|MAT2A|MAT2B|MON2|NME1|NME1-NME2|NME2|NME3|NME4|NME5|NME6|NME7|PANK2|PANK3|PANK4|PAPSS1|PPCDC|RP2|SLC25A13|TGFB1|TXNDC3|
nucleoside biosynthetic process	GO:0009163	56	56	25	4.347e-07	3.969e-05	1	1	0.913	GO:0042455|ribonucleoside biosynthetic process, GO:1901659|glycosyl compound biosynthetic process,	ADA|ADK|ADSL|ADSS|AK5|APRT|ATP5B|ATP5C1|ATP5D|ATP5E|ATP5F1|ATP5G1|ATP5G2|ATP5G3|ATP5H|ATP5I|ATP5J|ATP5J2|ATP5L|ATP5O|ATP6AP1|ATP6V0C|ATP6V1A|ATP6V1B1|ATP6V1B2|C16orf7|COASY|CTPS|DHODH|GMPS|HPRT1|IMPDH1|IMPDH2|MAT2A|MAT2B|MON2|NME1|NME1-NME2|NME2|NME3|NME4|NME5|NME6|NME7|PANK2|PANK3|PANK4|PAPSS1|PPCDC|QTRT1|QTRTD1|RP2|SLC25A13|TGFB1|TXNDC3|UMPS|
ribonucleoside biosynthetic process	GO:0042455	56	56	25	4.347e-07	3.969e-05	1	1	0.913	GO:0009163|nucleoside biosynthetic process, GO:1901659|glycosyl compound biosynthetic process,	ADA|ADK|ADSL|ADSS|AK5|APRT|ATP5B|ATP5C1|ATP5D|ATP5E|ATP5F1|ATP5G1|ATP5G2|ATP5G3|ATP5H|ATP5I|ATP5J|ATP5J2|ATP5L|ATP5O|ATP6AP1|ATP6V0C|ATP6V1A|ATP6V1B1|ATP6V1B2|C16orf7|COASY|CTPS|DHODH|GMPS|HPRT1|IMPDH1|IMPDH2|MAT2A|MAT2B|MON2|NME1|NME1-NME2|NME2|NME3|NME4|NME5|NME6|NME7|PANK2|PANK3|PANK4|PAPSS1|PPCDC|QTRT1|QTRTD1|RP2|SLC25A13|TGFB1|TXNDC3|UMPS|
glycosyl compound biosynthetic process	GO:1901659	56	56	25	4.347e-07	3.969e-05	1	1	0.913	GO:0009163|nucleoside biosynthetic process, GO:0042455|ribonucleoside biosynthetic process,	ADA|ADK|ADSL|ADSS|AK5|APRT|ATP5B|ATP5C1|ATP5D|ATP5E|ATP5F1|ATP5G1|ATP5G2|ATP5G3|ATP5H|ATP5I|ATP5J|ATP5J2|ATP5L|ATP5O|ATP6AP1|ATP6V0C|ATP6V1A|ATP6V1B1|ATP6V1B2|C16orf7|COASY|CTPS|DHODH|GMPS|HPRT1|IMPDH1|IMPDH2|MAT2A|MAT2B|MON2|NME1|NME1-NME2|NME2|NME3|NME4|NME5|NME6|NME7|PANK2|PANK3|PANK4|PAPSS1|PPCDC|QTRT1|QTRTD1|RP2|SLC25A13|TGFB1|TXNDC3|UMPS|
ATP biosynthetic process	GO:0006754	23	23	14	1.465e-06	0.0001277	1	1	0.843		ATP5B|ATP5C1|ATP5D|ATP5E|ATP5F1|ATP5G1|ATP5G2|ATP5G3|ATP5H|ATP5I|ATP5J|ATP5J2|ATP5L|ATP5O|ATP6AP1|ATP6V0C|ATP6V1A|ATP6V1B1|ATP6V1B2|C16orf7|MON2|SLC25A13|TGFB1|
purine-containing compound metabolic process	GO:0072521	100	100	35	2.91e-06	0.0002426	1	1	0.92		ACLY|ADA|ADCY1|ADCY2|ADCY3|ADCY6|ADCY7|ADCY8|ADCY9|ADK|ADM|ADORA2A|ADSL|ADSS|AHCY|AK1|AK5|AMPD2|AMPD3|APRT|ATIC|ATP5B|ATP5C1|ATP5D|ATP5E|ATP5F1|ATP5G1|ATP5G2|ATP5G3|ATP5H|ATP5I|ATP5J|ATP5J2|ATP5L|ATP5O|ATP6AP1|ATP6V0C|ATP6V1A|ATP6V1B1|ATP6V1B2|ATP6V1F|C16orf7|COASY|CTNS|DGUOK|ENPP1|G6PC|GART|GMPS|GUCY1A2|GUCY1A3|GUCY1B3|GUCY2C|GUCY2D|GUCY2F|HMGCR|HPRT1|IMPDH1|IMPDH2|MAT2A|MAT2B|MON2|MPG|MTHFD1|MT…
energy coupled proton transport, down electrochemical gradient	GO:0015985	16	16	11	3.677e-06	0.000282	1	1	0.775	GO:0015986|ATP synthesis coupled proton transport,	ATP5B|ATP5C1|ATP5D|ATP5E|ATP5F1|ATP5G1|ATP5G2|ATP5G3|ATP5H|ATP5I|ATP5J|ATP5L|ATP5O|ATP6AP1|C16orf7|MON2|
ATP synthesis coupled proton transport	GO:0015986	16	16	11	3.677e-06	0.000282	1	1	0.775	GO:0015985|energy coupled proton transport, down electrochemical gradient,	ATP5B|ATP5C1|ATP5D|ATP5E|ATP5F1|ATP5G1|ATP5G2|ATP5G3|ATP5H|ATP5I|ATP5J|ATP5L|ATP5O|ATP6AP1|C16orf7|MON2|
ribonucleotide metabolic process	GO:0009259	85	85	31	3.983e-06	0.0002828	1	1	0.919	GO:0019693|ribose phosphate metabolic process,	ACLY|ADCY1|ADCY2|ADCY3|ADCY6|ADCY7|ADCY8|ADCY9|ADM|ADORA2A|ADSL|ADSS|AK1|AK5|AMPD3|ATIC|ATP5B|ATP5C1|ATP5D|ATP5E|ATP5F1|ATP5G1|ATP5G2|ATP5G3|ATP5H|ATP5I|ATP5J|ATP5J2|ATP5L|ATP5O|ATP6AP1|ATP6V0C|ATP6V1A|ATP6V1B1|ATP6V1B2|ATP6V1F|C16orf7|COASY|CTNS|CTPS|DHODH|ENPP1|ENTPD4|GART|GMPS|GUCY1A2|GUCY1A3|GUCY1B3|GUCY2C|GUCY2D|GUCY2F|HMGCR|IMPDH1|IMPDH2|MON2|MYH7|NADK|NDUFS1|NME1|NME1-NME2|NME2|NME3|NME4|N…
ribose phosphate metabolic process	GO:0019693	85	85	31	3.983e-06	0.0002828	1	1	0.919	GO:0009259|ribonucleotide metabolic process,	ACLY|ADCY1|ADCY2|ADCY3|ADCY6|ADCY7|ADCY8|ADCY9|ADM|ADORA2A|ADSL|ADSS|AK1|AK5|AMPD3|ATIC|ATP5B|ATP5C1|ATP5D|ATP5E|ATP5F1|ATP5G1|ATP5G2|ATP5G3|ATP5H|ATP5I|ATP5J|ATP5J2|ATP5L|ATP5O|ATP6AP1|ATP6V0C|ATP6V1A|ATP6V1B1|ATP6V1B2|ATP6V1F|C16orf7|COASY|CTNS|CTPS|DHODH|ENPP1|ENTPD4|GART|GMPS|GUCY1A2|GUCY1A3|GUCY1B3|GUCY2C|GUCY2D|GUCY2F|HMGCR|IMPDH1|IMPDH2|MON2|MYH7|NADK|NDUFS1|NME1|NME1-NME2|NME2|NME3|NME4|N…
mitochondrial transport	GO:0006839	47	47	21	3.567e-06	0.0002849	1	1	0.805		ATP5D|ATP5O|BAK1|BCL2|BCL2L1|BNIP3|CPT1B|CPT2|FXC1|GRPEL1|HSP90AA1|HSPD1|KIAA1279|MFN2|MIPEP|MTX2|SH3GLB1|SLC25A1|SLC25A10|SLC25A12|SLC25A13|SLC25A14|SLC25A15|SLC25A17|SLC25A20|SLC25A30|SLC25A36|SLC25A37|SLC25A4|SLC25A6|STARD3|TIMM10|TIMM13|TIMM17A|TIMM17B|TIMM23|TIMM44|TIMM8A|TIMM8B|TIMM9|TOMM34|TOMM40|TP53|TSPO|UCP1|UCP2|UCP3|
purine ribonucleotide metabolic process	GO:0009150	81	81	30	3.945e-06	0.0002909	1	1	0.917		ACLY|ADCY1|ADCY2|ADCY3|ADCY6|ADCY7|ADCY8|ADCY9|ADM|ADORA2A|ADSL|ADSS|AK1|AK5|AMPD3|ATIC|ATP5B|ATP5C1|ATP5D|ATP5E|ATP5F1|ATP5G1|ATP5G2|ATP5G3|ATP5H|ATP5I|ATP5J|ATP5J2|ATP5L|ATP5O|ATP6AP1|ATP6V0C|ATP6V1A|ATP6V1B1|ATP6V1B2|ATP6V1F|C16orf7|COASY|CTNS|ENPP1|GART|GMPS|GUCY1A2|GUCY1A3|GUCY1B3|GUCY2C|GUCY2D|GUCY2F|HMGCR|IMPDH1|IMPDH2|MON2|MYH7|NADK|NDUFS1|NME1|NME1-NME2|NME2|NME3|NME4|NME5|NME6|NME7|NPPC…
protein targeting to mitochondrion	GO:0006626	17	17	11	8.897e-06	0.0006091	1	1	0.604		FXC1|GRPEL1|HSPD1|MFN2|MIPEP|TIMM10|TIMM13|TIMM17A|TIMM17B|TIMM23|TIMM44|TIMM8A|TIMM8B|TIMM9|TOMM34|TOMM40|TSPO|
purine nucleotide metabolic process	GO:0006163	90	90	31	1.529e-05	0.001011	1	1	0.919		ACLY|ADA|ADCY1|ADCY2|ADCY3|ADCY6|ADCY7|ADCY8|ADCY9|ADM|ADORA2A|ADSL|ADSS|AK1|AK5|AMPD2|AMPD3|ATIC|ATP5B|ATP5C1|ATP5D|ATP5E|ATP5F1|ATP5G1|ATP5G2|ATP5G3|ATP5H|ATP5I|ATP5J|ATP5J2|ATP5L|ATP5O|ATP6AP1|ATP6V0C|ATP6V1A|ATP6V1B1|ATP6V1B2|ATP6V1F|C16orf7|COASY|CTNS|ENPP1|GART|GMPS|GUCY1A2|GUCY1A3|GUCY1B3|GUCY2C|GUCY2D|GUCY2F|HMGCR|HPRT1|IMPDH1|IMPDH2|MON2|MPG|MTHFD1|MTHFD2L|MUTYH|MYH7|NADK|NDUFS1|NME1|NME…
nucleotide biosynthetic process	GO:0009165	99	99	33	1.798e-05	0.001149	1	1	0.96		ADA|ADCY1|ADCY2|ADCY3|ADCY6|ADCY7|ADCY8|ADCY9|ADM|ADORA2A|ADSL|ADSS|AK5|ATIC|ATP5B|ATP5C1|ATP5D|ATP5E|ATP5F1|ATP5G1|ATP5G2|ATP5G3|ATP5H|ATP5I|ATP5J|ATP5J2|ATP5L|ATP5O|ATP6AP1|ATP6V0C|ATP6V1A|ATP6V1B1|ATP6V1B2|C16orf7|C9orf95|CAD|COASY|CTPS|CTPS2|DCTD|DHFR|DHFRL1|DHODH|DTYMK|GART|GMDS|GMPS|GUCY1A2|GUCY1A3|GUCY1B3|GUCY2C|GUCY2D|GUCY2F|HPRT1|IMPDH1|IMPDH2|ITGB1BP3|KYNU|ME1|MON2|MTHFD1|MTHFD2L|NME1|N…
protein localization to mitochondrion	GO:0070585	18	18	11	1.954e-05	0.001208	1	1	0.637	GO:0072655|establishment of protein localization to mitochondrion,	FXC1|GRPEL1|HSPD1|MFN2|MIPEP|SH3GLB1|TIMM10|TIMM13|TIMM17A|TIMM17B|TIMM23|TIMM44|TIMM8A|TIMM8B|TIMM9|TOMM34|TOMM40|TSPO|
establishment of protein localization to mitochondrion	GO:0072655	18	18	11	1.954e-05	0.001208	1	1	0.637	GO:0070585|protein localization to mitochondrion,	FXC1|GRPEL1|HSPD1|MFN2|MIPEP|SH3GLB1|TIMM10|TIMM13|TIMM17A|TIMM17B|TIMM23|TIMM44|TIMM8A|TIMM8B|TIMM9|TOMM34|TOMM40|TSPO|
ribonucleotide biosynthetic process	GO:0009260	71	71	26	2.162e-05	0.001295	1	1	0.915	GO:0046390|ribose phosphate biosynthetic process,	ADCY1|ADCY2|ADCY3|ADCY6|ADCY7|ADCY8|ADCY9|ADM|ADORA2A|ADSL|ADSS|AK5|ATIC|ATP5B|ATP5C1|ATP5D|ATP5E|ATP5F1|ATP5G1|ATP5G2|ATP5G3|ATP5H|ATP5I|ATP5J|ATP5J2|ATP5L|ATP5O|ATP6AP1|ATP6V0C|ATP6V1A|ATP6V1B1|ATP6V1B2|C16orf7|COASY|CTPS|DHODH|GART|GMPS|GUCY1A2|GUCY1A3|GUCY1B3|GUCY2C|GUCY2D|GUCY2F|IMPDH1|IMPDH2|MON2|NME1|NME1-NME2|NME2|NME3|NME4|NME5|NME6|NME7|NPPC|NPR1|NPR2|PAICS|PANK2|PANK3|PANK4|PAPSS1|PFAS…
ribose phosphate biosynthetic process	GO:0046390	71	71	26	2.162e-05	0.001295	1	1	0.915	GO:0009260|ribonucleotide biosynthetic process,	ADCY1|ADCY2|ADCY3|ADCY6|ADCY7|ADCY8|ADCY9|ADM|ADORA2A|ADSL|ADSS|AK5|ATIC|ATP5B|ATP5C1|ATP5D|ATP5E|ATP5F1|ATP5G1|ATP5G2|ATP5G3|ATP5H|ATP5I|ATP5J|ATP5J2|ATP5L|ATP5O|ATP6AP1|ATP6V0C|ATP6V1A|ATP6V1B1|ATP6V1B2|C16orf7|COASY|CTPS|DHODH|GART|GMPS|GUCY1A2|GUCY1A3|GUCY1B3|GUCY2C|GUCY2D|GUCY2F|IMPDH1|IMPDH2|MON2|NME1|NME1-NME2|NME2|NME3|NME4|NME5|NME6|NME7|NPPC|NPR1|NPR2|PAICS|PANK2|PANK3|PANK4|PAPSS1|PFAS…
glycolysis	GO:0006096	34	34	16	2.331e-05	0.001354	1	1	0.808		ADPGK|ALDOA|ALDOB|ALDOC|BPGM|DHTKD1|DLAT|ENO1|ENO2|ENO3|GAPDH|GCK|GPI|HK1|HK2|HK3|HKDC1|MDH1|MDH2|OGDH|OGDHL|PDHA1|PDHA2|PDHB|PFKFB1|PFKM|PFKP|PGAM2|PGK1|PGK2|PKLR|PKM2|TPI1|UEVLD|
purine ribonucleotide biosynthetic process	GO:0009152	68	68	25	2.865e-05	0.001615	1	1	0.913		ADCY1|ADCY2|ADCY3|ADCY6|ADCY7|ADCY8|ADCY9|ADM|ADORA2A|ADSL|ADSS|AK5|ATIC|ATP5B|ATP5C1|ATP5D|ATP5E|ATP5F1|ATP5G1|ATP5G2|ATP5G3|ATP5H|ATP5I|ATP5J|ATP5J2|ATP5L|ATP5O|ATP6AP1|ATP6V0C|ATP6V1A|ATP6V1B1|ATP6V1B2|C16orf7|COASY|GART|GMPS|GUCY1A2|GUCY1A3|GUCY1B3|GUCY2C|GUCY2D|GUCY2F|IMPDH1|IMPDH2|MON2|NME1|NME1-NME2|NME2|NME3|NME4|NME5|NME6|NME7|NPPC|NPR1|NPR2|PAICS|PANK2|PANK3|PANK4|PAPSS1|PFAS|PPCDC|RP2|…
purine nucleotide biosynthetic process	GO:0006164	73	73	26	3.783e-05	0.002015	1	1	0.916		ADA|ADCY1|ADCY2|ADCY3|ADCY6|ADCY7|ADCY8|ADCY9|ADM|ADORA2A|ADSL|ADSS|AK5|ATIC|ATP5B|ATP5C1|ATP5D|ATP5E|ATP5F1|ATP5G1|ATP5G2|ATP5G3|ATP5H|ATP5I|ATP5J|ATP5J2|ATP5L|ATP5O|ATP6AP1|ATP6V0C|ATP6V1A|ATP6V1B1|ATP6V1B2|C16orf7|COASY|GART|GMPS|GUCY1A2|GUCY1A3|GUCY1B3|GUCY2C|GUCY2D|GUCY2F|HPRT1|IMPDH1|IMPDH2|MON2|MTHFD1|MTHFD2L|NME1|NME1-NME2|NME2|NME3|NME4|NME5|NME6|NME7|NPPC|NPR1|NPR2|PAICS|PANK2|PANK3|PAN…
positive regulation of ubiquitin-protein ligase activity	GO:0051443	61	61	23	3.724e-05	0.00204	1	1	0.771		ANAPC1|ANAPC10|ANAPC2|ANAPC5|BTRC|CCNB1|CDC16|CDC20|CDC23|CDC27|CUL1|FBXO5|FZR1|PLK1|PSMA1|PSMA2|PSMA3|PSMA4|PSMA5|PSMA6|PSMA7|PSMB1|PSMB10|PSMB2|PSMB3|PSMB4|PSMB5|PSMB6|PSMB7|PSMB8|PSMB9|PSMC1|PSMC2|PSMC3|PSMC4|PSMC5|PSMC6|PSMD1|PSMD10|PSMD11|PSMD12|PSMD13|PSMD14|PSMD2|PSMD3|PSMD4|PSMD5|PSMD6|PSMD7|PSMD8|PSMD9|PSME1|PSME2|PSME3|PSMF1|SKP1|UBB|UBE2C|UBE2D1|UBE2E1|UBE2N|
purine-containing compound biosynthetic process	GO:0072522	78	78	27	4.821e-05	0.002498	1	1	0.917		ADA|ADCY1|ADCY2|ADCY3|ADCY6|ADCY7|ADCY8|ADCY9|ADK|ADM|ADORA2A|ADSL|ADSS|AK5|APRT|ATIC|ATP5B|ATP5C1|ATP5D|ATP5E|ATP5F1|ATP5G1|ATP5G2|ATP5G3|ATP5H|ATP5I|ATP5J|ATP5J2|ATP5L|ATP5O|ATP6AP1|ATP6V0C|ATP6V1A|ATP6V1B1|ATP6V1B2|C16orf7|COASY|GART|GMPS|GUCY1A2|GUCY1A3|GUCY1B3|GUCY2C|GUCY2D|GUCY2F|HPRT1|IMPDH1|IMPDH2|MAT2A|MAT2B|MON2|MTHFD1|MTHFD2L|NME1|NME1-NME2|NME2|NME3|NME4|NME5|NME6|NME7|NPPC|NPR1|NPR2|…
positive regulation of ubiquitin-protein ligase activity involved in mitotic cell cycle	GO:0051437	60	60	22	8.927e-05	0.004278	1	1	0.759		ANAPC1|ANAPC10|ANAPC2|ANAPC5|BTRC|CCNB1|CDC16|CDC20|CDC23|CDC27|CUL1|FBXO5|FZR1|PLK1|PSMA1|PSMA2|PSMA3|PSMA4|PSMA5|PSMA6|PSMA7|PSMB1|PSMB10|PSMB2|PSMB3|PSMB4|PSMB5|PSMB6|PSMB7|PSMB8|PSMB9|PSMC1|PSMC2|PSMC3|PSMC4|PSMC5|PSMC6|PSMD1|PSMD10|PSMD11|PSMD12|PSMD13|PSMD14|PSMD2|PSMD3|PSMD4|PSMD5|PSMD6|PSMD7|PSMD8|PSMD9|PSME1|PSME2|PSME3|PSMF1|SKP1|UBB|UBE2C|UBE2D1|UBE2E1|
positive regulation of ligase activity	GO:0051351	64	64	23	8.912e-05	0.004381	1	1	0.8		ANAPC1|ANAPC10|ANAPC2|ANAPC5|BTRC|CCNB1|CDC16|CDC20|CDC23|CDC27|CUL1|FBXO5|FZR1|GCLM|NHEJ1|PLK1|PSMA1|PSMA2|PSMA3|PSMA4|PSMA5|PSMA6|PSMA7|PSMB1|PSMB10|PSMB2|PSMB3|PSMB4|PSMB5|PSMB6|PSMB7|PSMB8|PSMB9|PSMC1|PSMC2|PSMC3|PSMC4|PSMC5|PSMC6|PSMD1|PSMD10|PSMD11|PSMD12|PSMD13|PSMD14|PSMD2|PSMD3|PSMD4|PSMD5|PSMD6|PSMD7|PSMD8|PSMD9|PSME1|PSME2|PSME3|PSMF1|SKP1|UBB|UBE2C|UBE2D1|UBE2E1|UBE2N|XRCC4|
glucose catabolic process	GO:0006007	41	41	17	9.614e-05	0.004495	1	1	0.849		ADPGK|ALDOA|ALDOB|ALDOC|BPGM|DHTKD1|DLAT|ENO1|ENO2|ENO3|G6PD|GAPDH|GCK|GPI|H6PD|HK1|HK2|HK3|HKDC1|MDH1|MDH2|OGDH|OGDHL|PDHA1|PDHA2|PDHB|PFKFB1|PFKM|PFKP|PGAM2|PGD|PGK1|PGK2|PGLS|PKLR|PKM2|RPIA|TALDO1|TKTL1|TPI1|UEVLD|
positive regulation of protein ubiquitination	GO:0031398	64	64	23	8.912e-05	0.004496	1	1	0.807		ANAPC1|ANAPC10|ANAPC2|ANAPC5|BCL10|BRCA1|BTRC|CCNB1|CDC16|CDC20|CDC23|CDC27|CUL1|FBXO5|FZR1|PLK1|PSMA1|PSMA2|PSMA3|PSMA4|PSMA5|PSMA6|PSMA7|PSMB1|PSMB10|PSMB2|PSMB3|PSMB4|PSMB5|PSMB6|PSMB7|PSMB8|PSMB9|PSMC1|PSMC2|PSMC3|PSMC4|PSMC5|PSMC6|PSMD1|PSMD10|PSMD11|PSMD12|PSMD13|PSMD14|PSMD2|PSMD3|PSMD4|PSMD5|PSMD6|PSMD7|PSMD8|PSMD9|PSME1|PSME2|PSME3|PSMF1|SKP1|STUB1|UBB|UBE2C|UBE2D1|UBE2E1|UBE2N|
acetyl-CoA metabolic process	GO:0006084	24	24	12	0.0001195	0.005455	1	1	0.822		ACO1|ACO2|CS|DLAT|DLST|FH|IDH1|IDH2|IDH3A|IDH3B|IDH3G|KIAA0100|MDH1|MDH2|MLYCD|NNT|PDHB|SDHA|SDHB|SDHC|SDHD|SUCLA2|SUCLG1|SUCLG2|
aerobic respiration	GO:0009060	31	31	14	0.0001321	0.005888	1	1	0.812		ACO1|ACO2|COX10|CS|DLST|FH|IDH1|IDH2|IDH3A|IDH3B|IDH3G|KIAA0100|MDH1|MDH2|ME3|NNT|OXA1L|PDHB|SDHA|SDHB|SDHC|SDHD|SLC25A14|SUCLA2|SUCLG1|SUCLG2|SURF1|UQCRB|UQCRC1|UQCRC2|UQCRH|
regulation of ubiquitin-protein ligase activity	GO:0051438	66	66	23	0.0001527	0.006654	1	1	0.783		ANAPC1|ANAPC10|ANAPC2|ANAPC5|BTRC|BUB1B|BUB3|CCNB1|CDC16|CDC20|CDC23|CDC27|CUL1|FBXO5|FEM1B|FZR1|MAD2L1|PLK1|PSMA1|PSMA2|PSMA3|PSMA4|PSMA5|PSMA6|PSMA7|PSMB1|PSMB10|PSMB2|PSMB3|PSMB4|PSMB5|PSMB6|PSMB7|PSMB8|PSMB9|PSMC1|PSMC2|PSMC3|PSMC4|PSMC5|PSMC6|PSMD1|PSMD10|PSMD11|PSMD12|PSMD13|PSMD14|PSMD2|PSMD3|PSMD4|PSMD5|PSMD6|PSMD7|PSMD8|PSMD9|PSME1|PSME2|PSME3|PSMF1|SKP1|UBB|UBE2C|UBE2D1|UBE2E1|UBE2N|ZER…
ion transmembrane transport	GO:0034220	28	28	13	0.0001625	0.006923	1	1	0.873		ATP5B|ATP5C1|ATP5D|ATP5E|ATP5F1|ATP5G1|ATP5G2|ATP5G3|ATP5H|ATP5I|ATP5J|ATP5L|ATP5O|ATP6AP1|ATP6V0E1|ATP6V0E2|ATP6V1B1|ATP6V1B2|ATP6V1H|ATP7A|ATP7B|BAK1|C16orf7|CPT1B|CPT2|KCNJ8|MON2|SLC25A20|
regulation of ubiquitin-protein ligase activity involved in mitotic cell cycle	GO:0051439	63	63	22	0.000204	0.0085	1	1	0.775		ANAPC1|ANAPC10|ANAPC2|ANAPC5|BTRC|BUB1B|BUB3|CCNB1|CDC16|CDC20|CDC23|CDC27|CUL1|FBXO5|FZR1|MAD2L1|PLK1|PSMA1|PSMA2|PSMA3|PSMA4|PSMA5|PSMA6|PSMA7|PSMB1|PSMB10|PSMB2|PSMB3|PSMB4|PSMB5|PSMB6|PSMB7|PSMB8|PSMB9|PSMC1|PSMC2|PSMC3|PSMC4|PSMC5|PSMC6|PSMD1|PSMD10|PSMD11|PSMD12|PSMD13|PSMD14|PSMD2|PSMD3|PSMD4|PSMD5|PSMD6|PSMD7|PSMD8|PSMD9|PSME1|PSME2|PSME3|PSMF1|SKP1|UBB|UBE2C|UBE2D1|UBE2E1|
mitochondrion organization	GO:0007005	56	56	20	0.0002781	0.0113411	1	1	0.896		AKT1|ATP7A|BAK1|BBC3|BCL2|BCL2L1|BID|BNIP3|CAV2|CDKN2A|CLN8|COX10|DNM1L|FIS1|FXC1|GPX1|GRPEL1|HSPD1|IFI6|MFN1|MFN2|MIPEP|MPV17|MRPL12|MSTO1|MTERF|NDUFS4|NDUFS5|NDUFS7|NDUFS8|OPA1|PIM2|PMAIP1|POLG|POLRMT|PPARGC1A|SFN|SH3GLB1|SLC25A4|SOD2|TAZ|TFAM|TFB2M|TIMM10|TIMM13|TIMM17A|TIMM17B|TIMM23|TIMM44|TIMM8A|TIMM8B|TIMM9|TOMM34|TOMM40|TP53|TSPO|
regulation of ligase activity	GO:0051340	69	69	23	0.0003232	0.0129076	1	1	0.805		ANAPC1|ANAPC10|ANAPC2|ANAPC5|BTRC|BUB1B|BUB3|CCNB1|CDC16|CDC20|CDC23|CDC27|CUL1|FBXO5|FEM1B|FZR1|GCLM|MAD2L1|NHEJ1|PLK1|PSMA1|PSMA2|PSMA3|PSMA4|PSMA5|PSMA6|PSMA7|PSMB1|PSMB10|PSMB2|PSMB3|PSMB4|PSMB5|PSMB6|PSMB7|PSMB8|PSMB9|PSMC1|PSMC2|PSMC3|PSMC4|PSMC5|PSMC6|PSMD1|PSMD10|PSMD11|PSMD12|PSMD13|PSMD14|PSMD2|PSMD3|PSMD4|PSMD5|PSMD6|PSMD7|PSMD8|PSMD9|PSME1|PSME2|PSME3|PSMF1|SKP1|UBB|UBE2C|UBE2D1|UBE2E…
anaphase-promoting complex-dependent proteasomal ubiquitin-dependent protein catabolic process	GO:0031145	57	57	20	0.0003643	0.0134298	1	1	0.772		ANAPC1|ANAPC10|ANAPC2|ANAPC5|BUB1B|BUB3|CCNB1|CDC16|CDC20|CDC23|CDC27|MAD2L1|PSMA1|PSMA2|PSMA3|PSMA4|PSMA5|PSMA6|PSMA7|PSMB1|PSMB10|PSMB2|PSMB3|PSMB4|PSMB5|PSMB6|PSMB7|PSMB8|PSMB9|PSMC1|PSMC2|PSMC3|PSMC4|PSMC5|PSMC6|PSMD1|PSMD10|PSMD11|PSMD12|PSMD13|PSMD14|PSMD2|PSMD3|PSMD4|PSMD5|PSMD6|PSMD7|PSMD8|PSMD9|PSME1|PSME2|PSME3|PSMF1|UBB|UBE2C|UBE2D1|UBE2E1|
inner mitochondrial membrane organization	GO:0007007	8	8	6	0.0003628	0.0136371	1	1	0.494		FXC1|OPA1|TAZ|TIMM10|TIMM13|TIMM8A|TIMM8B|TIMM9|
establishment of protein localization to organelle	GO:0072594	41	41	16	0.0003539	0.0138458	1	1	0.875		AGXT|AP3B1|ATG4A|FXC1|GRPEL1|HSPD1|MFN2|MIPEP|NAGPA|OPTN|PACS1|PEX1|PEX10|PEX12|PEX13|PEX14|PEX16|PEX19|PEX26|PEX3|PEX6|PEX7|SH3GLB1|SRP19|SRP54|SRP72|SRP9|SRPR|TIMM10|TIMM13|TIMM17A|TIMM17B|TIMM23|TIMM44|TIMM8A|TIMM8B|TIMM9|TOMM34|TOMM40|TSPO|ZFYVE16|
polyamine metabolic process	GO:0006595	8	8	6	0.0003628	0.0139099	1	1	0.452		AMD1|AZIN1|DHPS|OAZ1|OAZ2|ODC1|SMS|SRM|
sterol biosynthetic process	GO:0016126	27	27	12	0.0004788	0.0173183	1	1	0.577		ACAA2|C14orf1|CH25H|CNBP|CYB5R1|CYB5R2|CYB5R3|DHCR24|DHCR7|EBP|FDFT1|FDPS|HMGCR|HMGCS1|HMGCS2|IDI1|MVD|MVK|NPC1L1|NSDHL|PMVK|PRKAA2|PRKAG2|SC4MOL|SC5DL|SQLE|TM7SF2|
monosaccharide catabolic process	GO:0046365	50	50	18	0.0004957	0.0175981	1	1	0.877		ADPGK|AKR1A1|ALDOA|ALDOB|ALDOC|BPGM|DHTKD1|DLAT|ENO1|ENO2|ENO3|FUT1|FUT2|FUT4|FUT5|FUT6|FUT7|FUT8|FUT9|G6PD|GAPDH|GCK|GPI|H6PD|HK1|HK2|HK3|HKDC1|MDH1|MDH2|OGDH|OGDHL|PDHA1|PDHA2|PDHB|PFKFB1|PFKM|PFKP|PGAM2|PGD|PGK1|PGK2|PGLS|PKLR|PKM2|RPIA|TALDO1|TKTL1|TPI1|UEVLD|
mitochondrial membrane organization	GO:0007006	17	17	9	0.0005082	0.0177129	1	1	0.764		BAK1|BCL2|BCL2L1|BNIP3|CLN8|DNM1L|FXC1|MFN2|OPA1|SH3GLB1|TAZ|TIMM10|TIMM13|TIMM8A|TIMM8B|TIMM9|TP53|
protein import into mitochondrial inner membrane	GO:0045039	6	6	5	0.0005628	0.019267	1	1	0.32	GO:0042719|mitochondrial intermembrane space protein transporter complex,	FXC1|TIMM10|TIMM13|TIMM8A|TIMM8B|TIMM9|
regulation of protein ubiquitination	GO:0031396	74	74	23	0.0009826	0.0330476	1	1	0.821		ANAPC1|ANAPC10|ANAPC2|ANAPC5|BCL10|BRCA1|BTRC|BUB1B|BUB3|CCNB1|CDC16|CDC20|CDC23|CDC27|CUL1|FBXO5|FEM1B|FZR1|GCLC|GTPBP4|MAD2L1|PLK1|PRKCG|PSMA1|PSMA2|PSMA3|PSMA4|PSMA5|PSMA6|PSMA7|PSMB1|PSMB10|PSMB2|PSMB3|PSMB4|PSMB5|PSMB6|PSMB7|PSMB8|PSMB9|PSMC1|PSMC2|PSMC3|PSMC4|PSMC5|PSMC6|PSMD1|PSMD10|PSMD11|PSMD12|PSMD13|PSMD14|PSMD2|PSMD3|PSMD4|PSMD5|PSMD6|PSMD7|PSMD8|PSMD9|PSME1|PSME2|PSME3|PSMF1|RNF139|S…
tricarboxylic acid cycle	GO:0006099	22	22	10	0.00115	0.0373512	1	1	0.796	GO:0046356|acetyl-CoA catabolic process,	ACO1|ACO2|CS|DLST|FH|IDH1|IDH2|IDH3A|IDH3B|IDH3G|KIAA0100|MDH1|MDH2|NNT|PDHB|SDHA|SDHB|SDHC|SDHD|SUCLA2|SUCLG1|SUCLG2|
acetyl-CoA catabolic process	GO:0046356	22	22	10	0.00115	0.0373512	1	1	0.796	GO:0006099|tricarboxylic acid cycle,	ACO1|ACO2|CS|DLST|FH|IDH1|IDH2|IDH3A|IDH3B|IDH3G|KIAA0100|MDH1|MDH2|NNT|PDHB|SDHA|SDHB|SDHC|SDHD|SUCLA2|SUCLG1|SUCLG2|
hexose catabolic process	GO:0019320	49	49	17	0.00114	0.0376699	1	1	0.872		ADPGK|ALDOA|ALDOB|ALDOC|BPGM|DHTKD1|DLAT|ENO1|ENO2|ENO3|FUT1|FUT2|FUT4|FUT5|FUT6|FUT7|FUT8|FUT9|G6PD|GAPDH|GCK|GPI|H6PD|HK1|HK2|HK3|HKDC1|MDH1|MDH2|OGDH|OGDHL|PDHA1|PDHA2|PDHB|PFKFB1|PFKM|PFKP|PGAM2|PGD|PGK1|PGK2|PGLS|PKLR|PKM2|RPIA|TALDO1|TKTL1|TPI1|UEVLD|
negative regulation of ligase activity	GO:0051352	58	58	19	0.001319	0.0421465	1	1	0.777	GO:0051436|negative regulation of ubiquitin-protein ligase activity involved in mitotic cell cycle, GO:0051444|negative regulation of ubiquitin-protein ligase activity,	ANAPC1|ANAPC10|ANAPC2|ANAPC5|BUB1B|BUB3|CDC16|CDC20|CDC23|CDC27|FBXO5|FZR1|MAD2L1|PSMA1|PSMA2|PSMA3|PSMA4|PSMA5|PSMA6|PSMA7|PSMB1|PSMB10|PSMB2|PSMB3|PSMB4|PSMB5|PSMB6|PSMB7|PSMB8|PSMB9|PSMC1|PSMC2|PSMC3|PSMC4|PSMC5|PSMC6|PSMD1|PSMD10|PSMD11|PSMD12|PSMD13|PSMD14|PSMD2|PSMD3|PSMD4|PSMD5|PSMD6|PSMD7|PSMD8|PSMD9|PSME1|PSME2|PSME3|PSMF1|UBB|UBE2C|UBE2D1|UBE2E1|
negative regulation of ubiquitin-protein ligase activity involved in mitotic cell cycle	GO:0051436	58	58	19	0.001319	0.0421465	1	1	0.777	GO:0051352|negative regulation of ligase activity, GO:0051444|negative regulation of ubiquitin-protein ligase activity,	ANAPC1|ANAPC10|ANAPC2|ANAPC5|BUB1B|BUB3|CDC16|CDC20|CDC23|CDC27|FBXO5|FZR1|MAD2L1|PSMA1|PSMA2|PSMA3|PSMA4|PSMA5|PSMA6|PSMA7|PSMB1|PSMB10|PSMB2|PSMB3|PSMB4|PSMB5|PSMB6|PSMB7|PSMB8|PSMB9|PSMC1|PSMC2|PSMC3|PSMC4|PSMC5|PSMC6|PSMD1|PSMD10|PSMD11|PSMD12|PSMD13|PSMD14|PSMD2|PSMD3|PSMD4|PSMD5|PSMD6|PSMD7|PSMD8|PSMD9|PSME1|PSME2|PSME3|PSMF1|UBB|UBE2C|UBE2D1|UBE2E1|
negative regulation of ubiquitin-protein ligase activity	GO:0051444	58	58	19	0.001319	0.0421465	1	1	0.777	GO:0051436|negative regulation of ubiquitin-protein ligase activity involved in mitotic cell cycle, GO:0051352|negative regulation of ligase activity,	ANAPC1|ANAPC10|ANAPC2|ANAPC5|BUB1B|BUB3|CDC16|CDC20|CDC23|CDC27|FBXO5|FZR1|MAD2L1|PSMA1|PSMA2|PSMA3|PSMA4|PSMA5|PSMA6|PSMA7|PSMB1|PSMB10|PSMB2|PSMB3|PSMB4|PSMB5|PSMB6|PSMB7|PSMB8|PSMB9|PSMC1|PSMC2|PSMC3|PSMC4|PSMC5|PSMC6|PSMD1|PSMD10|PSMD11|PSMD12|PSMD13|PSMD14|PSMD2|PSMD3|PSMD4|PSMD5|PSMD6|PSMD7|PSMD8|PSMD9|PSME1|PSME2|PSME3|PSMF1|UBB|UBE2C|UBE2D1|UBE2E1|

## Sheet: myelination
Name	ID	Probes	NumGenes	RawScore	Pval	CorrectedPvalue	MFPvalue	CorrectedMFPvalue	Multifuntionality	Same as	GeneMembers
negative regulation of cytoskeleton organization	GO:0051494	39	39	9	0.0003554	0.170325	1	1	0.866		APC|ARHGEF2|AVIL|BRCA1|CAPG|CAPZA1|CAPZA2|CAPZB|CLASP1|CLASP2|CORO1A|DLC1|EPB49|GSN|KATNB1|LIMA1|MAP1B|MAP2|MAP4|MAP6D1|MAPRE1|MAPT|MID1IP1|RDX|SPTA1|SPTAN1|SPTB|SPTBN1|SPTBN2|SPTBN4|SPTBN5|SVIL|TMSB10|TMSB4X|TMSB4Y|TMSL3|TRIOBP|VIL1|VILL|
negative regulation of organelle organization	GO:0010639	51	51	10	0.0006823	0.218004	1	1	0.897		APC|ARHGEF2|ATM|AURKAIP1|AVIL|BRCA1|BUB1|CAPG|CAPZA1|CAPZA2|CAPZB|CENPF|CLASP1|CLASP2|CORO1A|DLC1|EPB49|ERCC1|ERCC4|ESPL1|GSN|KATNB1|LIMA1|MAP1B|MAP2|MAP4|MAP6D1|MAPRE1|MAPT|MID1IP1|RDX|RECQL4|SET|SPTA1|SPTAN1|SPTB|SPTBN1|SPTBN2|SPTBN4|SPTBN5|SVIL|TERF2|TERF2IP|TMSB10|TMSB4X|TMSB4Y|TMSL3|TRIOBP|TTK|VIL1|VILL|
ensheathment of neurons	GO:0007272	24	24	7	0.0003482	0.222476	1	1	0.814	GO:0008366|axon ensheathment,	CD9|CLDN11|EIF2B2|EIF2B4|EIF2B5|ERBB2|GAL3ST1|HEXA|HEXB|KLK6|MAL|MBP|MPZ|NF1|NRG1|NTF3|OLIG2|PLP1|POU3F1|PPARD|PRX|SOD1|TGFB1|TSC1|
axon ensheathment	GO:0008366	24	24	7	0.0003482	0.222476	1	1	0.814	GO:0007272|ensheathment of neurons,	CD9|CLDN11|EIF2B2|EIF2B4|EIF2B5|ERBB2|GAL3ST1|HEXA|HEXB|KLK6|MAL|MBP|MPZ|NF1|NRG1|NTF3|OLIG2|PLP1|POU3F1|PPARD|PRX|SOD1|TGFB1|TSC1|
regulation of action potential	GO:0001508	34	34	8	0.0006563	0.251618	1	1	0.872		CD9|CHRNA7|CLDN11|EIF2B2|EIF2B4|EIF2B5|ERBB2|GAL3ST1|GLRA1|GNA11|GNAQ|HEXA|HEXB|KCND2|KCNMA1|KCNMB2|KCNMB3|KCNMB4|KLK6|MAL|MBP|MPZ|NF1|NRG1|NTF3|OLIG2|PLP1|POU3F1|PPARD|PRX|SOD1|SRI|TGFB1|TSC1|
negative regulation of protein complex disassembly	GO:0043242	31	31	8	0.0003337	0.319872	1	1	0.831		APC|ARHGEF2|AVIL|CAPG|CAPZA1|CAPZA2|CAPZB|CLASP1|CLASP2|EPB49|GSN|KATNB1|LIMA1|MAP1B|MAP2|MAP4|MAP6D1|MAPT|MID1IP1|RDX|SPTA1|SPTAN1|SPTB|SPTBN1|SPTBN2|SPTBN4|SPTBN5|SVIL|TRIOBP|VIL1|VILL|
regulation of protein complex disassembly	GO:0043244	37	37	8	0.001193	0.326679	1	1	0.839		APC|ARHGEF2|AVIL|CAPG|CAPZA1|CAPZA2|CAPZB|CLASP1|CLASP2|DSTN|EPB49|ETF1|GSN|HRSP12|IRAK3|KATNB1|LIMA1|MAP1B|MAP2|MAP4|MAP6D1|MAPT|MID1IP1|MTRF1|RDX|SPTA1|SPTAN1|SPTB|SPTBN1|SPTBN2|SPTBN4|SPTBN5|SVIL|TRIOBP|UPF1|VIL1|VILL|
regulation of action potential in neuron	GO:0019228	29	29	8	0.0002017	0.386639	1	1	0.852		CD9|CHRNA7|CLDN11|EIF2B2|EIF2B4|EIF2B5|ERBB2|GAL3ST1|HEXA|HEXB|KCNMA1|KCNMB2|KCNMB3|KCNMB4|KLK6|MAL|MBP|MPZ|NF1|NRG1|NTF3|OLIG2|PLP1|POU3F1|PPARD|PRX|SOD1|TGFB1|TSC1|
BMP signaling pathway	GO:0030509	23	23	6	0.001767	0.423348	1	1	0.494		ACVR2A|ACVR2B|BMP2|BMP4|BMP6|BMPR1A|BMPR1B|BMPR2|CHRDL1|FSTL1|GREM2|SKI|SMAD1|SMAD4|SMAD5|SMAD6|SMAD7|SMAD9|SMURF2|UBE2D1|UBE2D3|ZFYVE16|ZNF8|
regulation of cytoskeleton organization	GO:0051493	67	67	10	0.005664	0.678629	1	1	0.901		APC|ARF6|ARHGEF10L|ARHGEF2|ARPC2|ARPC3|ARPC4|ARPC5|ARPC5L|AVIL|BRCA1|CAPG|CAPZA1|CAPZA2|CAPZB|CAV2|CCDC88A|CDC42EP2|CDKN1B|CEP250|CFTR|CLASP1|CLASP2|CORO1A|CXCL12|DLC1|DSTN|EPB49|GSN|KATNB1|LATS1|LIMA1|MAP1B|MAP2|MAP4|MAP6D1|MAPRE1|MAPT|MID1IP1|NCK1|NCK2|NEB|NEBL|NF2|PDGFA|PFN2|PSRC1|RASA1|RDX|SORBS3|SPTA1|SPTAN1|SPTB|SPTBN1|SPTBN2|SPTBN4|SPTBN5|SVIL|TMSB10|TMSB4X|TMSB4Y|TMSL3|TRIOBP|TSC1|VIL1|VI…
myelination	GO:0042552	18	18	5	0.003192	0.679833	1	1	0.831		CD9|EIF2B2|EIF2B4|EIF2B5|ERBB2|GAL3ST1|HEXA|HEXB|KLK6|MAL|NF1|NRG1|NTF3|OLIG2|POU3F1|SOD1|TGFB1|TSC1|
asymmetric protein localization	GO:0008105	6	6	3	0.003591	0.688478	1	1	0.529		COLQ|ERBB2IP|MAL|NAPA|RDX|SHROOM2|
negative regulation of cellular component organization	GO:0051129	67	67	10	0.005664	0.723871	1	1	0.911		ACVRL1|APC|ARF6|ARHGEF2|ATM|AURKAIP1|AVIL|BRCA1|BUB1|CAPG|CAPZA1|CAPZA2|CAPZB|CDC42|CENPF|CLASP1|CLASP2|CORO1A|DLC1|EPB49|ERCC1|ERCC4|ESPL1|GSN|HMGB1|KATNB1|KLK8|LIMA1|MAP1B|MAP2|MAP4|MAP6D1|MAPRE1|MAPT|MID1IP1|MMP14|NTN1|PACSIN3|PLXNA3|PTEN|RAC1|RDX|RECQL4|RTN4|SET|SPTA1|SPTAN1|SPTB|SPTBN1|SPTBN2|SPTBN4|SPTBN5|SVIL|TERF2|TERF2IP|TGFB1|THY1|TLX2|TMSB10|TMSB4X|TMSB4Y|TMSL3|TRIOBP|TTK|VIL1|VILL|YWH…
regulation of actin filament depolymerization	GO:0030834	21	21	5	0.006543	0.737813	1	1	0.734		AVIL|CAPG|CAPZA1|CAPZA2|CAPZB|DSTN|EPB49|GSN|LIMA1|RDX|SPTA1|SPTAN1|SPTB|SPTBN1|SPTBN2|SPTBN4|SPTBN5|SVIL|TRIOBP|VIL1|VILL|
lysosomal transport	GO:0007041	13	13	4	0.005627	0.770448	1	1	0.631		ADRB2|AP3B1|ARSB|CHMP5|LYST|M6PR|NAGPA|NPC1|RHOB|SORT1|USE1|VAMP7|ZFYVE16|
negative regulation of actin filament depolymerization	GO:0030835	20	20	5	0.005235	0.772006	1	1	0.716		AVIL|CAPG|CAPZA1|CAPZA2|CAPZB|EPB49|GSN|LIMA1|RDX|SPTA1|SPTAN1|SPTB|SPTBN1|SPTBN2|SPTBN4|SPTBN5|SVIL|TRIOBP|VIL1|VILL|
regulation of transmembrane receptor protein serine/threonine kinase signaling pathway	GO:0090092	28	28	6	0.005125	0.818713	1	1	0.857		ACVR1|ACVR1B|ACVR2A|ACVR2B|CDKN1C|CDKN2B|CER1|CIDEA|CITED2|ENG|FSTL3|HIPK2|HTRA1|INHBA|ITGA8|LTBP4|MEN1|PCSK6|SMAD2|SMAD3|SMAD4|SMURF1|SMURF2|SNX6|TGFB1|TGFB3|TOB1|TWSG1|
chromatin remodeling	GO:0006338	28	28	6	0.005125	0.893141	1	1	0.662		ACTL6A|ARID1A|BAZ1B|BAZ2A|BNIP3|BPTF|CBX3|FOXP3|HDAC5|KLF1|MLL4|NASP|PBRM1|RBBP4|RSF1|SMARCA1|SMARCA5|SMARCB1|SMARCC1|SMARCC2|SMARCD1|SUPT4H1|SUPT5H|SUPT6H|SUV39H2|TAF6L|TNP1|TTF1|
protein import into nucleus, docking	GO:0000059	15	15	4	0.009775	1	1	1	0.354		CSE1L|IPO13|IPO4|IPO7|IPO8|IPO9|KPNB1|NUP205|NUP98|RANBP17|TNPO1|TNPO2|XPO1|XPO6|XPO7|
