# Supplementary material for: Meta-analysis of gene coexpression networks in the post-mortem prefrontal cortex of patients with schizophrenia and unaffected controls
Source: BMC Neurosci. 2013 Sep 26;14:105. doi: 10.1186/1471-2202-14-105 (PMC3849476; doi:10.1186/1471-2202-14-105)
Supplement: Additional file 6: Table S5 — Gene Ontology enrichment of top five disease modules in schizophrenia networks, respectively. [file 1471-2202-14-105-S6.xls]

## Sheet: ubiquitination
Name	ID	Probes	NumGenes	RawScore	Pval	CorrectedPvalue	MFPvalue	CorrectedMFPvalue	Multifuntionality	Same as	GeneMembers
positive regulation of ligase activity	GO:0051351	64	64	18	0.000204	0.0390976	1	1	0.8		ANAPC1|ANAPC10|ANAPC2|ANAPC5|BTRC|CCNB1|CDC16|CDC20|CDC23|CDC27|CUL1|FBXO5|FZR1|GCLM|NHEJ1|PLK1|PSMA1|PSMA2|PSMA3|PSMA4|PSMA5|PSMA6|PSMA7|PSMB1|PSMB10|PSMB2|PSMB3|PSMB4|PSMB5|PSMB6|PSMB7|PSMB8|PSMB9|PSMC1|PSMC2|PSMC3|PSMC4|PSMC5|PSMC6|PSMD1|PSMD10|PSMD11|PSMD12|PSMD13|PSMD14|PSMD2|PSMD3|PSMD4|PSMD5|PSMD6|PSMD7|PSMD8|PSMD9|PSME1|PSME2|PSME3|PSMF1|SKP1|UBB|UBE2C|UBE2D1|UBE2E1|UBE2N|XRCC4|
positive regulation of ubiquitin-protein ligase activity	GO:0051443	61	61	18	0.0001037	0.039771	1	1	0.771		ANAPC1|ANAPC10|ANAPC2|ANAPC5|BTRC|CCNB1|CDC16|CDC20|CDC23|CDC27|CUL1|FBXO5|FZR1|PLK1|PSMA1|PSMA2|PSMA3|PSMA4|PSMA5|PSMA6|PSMA7|PSMB1|PSMB10|PSMB2|PSMB3|PSMB4|PSMB5|PSMB6|PSMB7|PSMB8|PSMB9|PSMC1|PSMC2|PSMC3|PSMC4|PSMC5|PSMC6|PSMD1|PSMD10|PSMD11|PSMD12|PSMD13|PSMD14|PSMD2|PSMD3|PSMD4|PSMD5|PSMD6|PSMD7|PSMD8|PSMD9|PSME1|PSME2|PSME3|PSMF1|SKP1|UBB|UBE2C|UBE2D1|UBE2E1|UBE2N|
organelle fusion	GO:0048284	10	10	7	2.194e-05	0.0420609	1	1	0.496		BNIP1|CAV2|EEA1|LRMP|MFN1|MFN2|OPA1|STX6|USO1|VAMP7|
positive regulation of protein ubiquitination	GO:0031398	64	64	18	0.000204	0.0434418	1	1	0.807		ANAPC1|ANAPC10|ANAPC2|ANAPC5|BCL10|BRCA1|BTRC|CCNB1|CDC16|CDC20|CDC23|CDC27|CUL1|FBXO5|FZR1|PLK1|PSMA1|PSMA2|PSMA3|PSMA4|PSMA5|PSMA6|PSMA7|PSMB1|PSMB10|PSMB2|PSMB3|PSMB4|PSMB5|PSMB6|PSMB7|PSMB8|PSMB9|PSMC1|PSMC2|PSMC3|PSMC4|PSMC5|PSMC6|PSMD1|PSMD10|PSMD11|PSMD12|PSMD13|PSMD14|PSMD2|PSMD3|PSMD4|PSMD5|PSMD6|PSMD7|PSMD8|PSMD9|PSME1|PSME2|PSME3|PSMF1|SKP1|STUB1|UBB|UBE2C|UBE2D1|UBE2E1|UBE2N|
regulation of ligase activity	GO:0051340	69	69	19	0.0001861	0.0445878	1	1	0.805		ANAPC1|ANAPC10|ANAPC2|ANAPC5|BTRC|BUB1B|BUB3|CCNB1|CDC16|CDC20|CDC23|CDC27|CUL1|FBXO5|FEM1B|FZR1|GCLM|MAD2L1|NHEJ1|PLK1|PSMA1|PSMA2|PSMA3|PSMA4|PSMA5|PSMA6|PSMA7|PSMB1|PSMB10|PSMB2|PSMB3|PSMB4|PSMB5|PSMB6|PSMB7|PSMB8|PSMB9|PSMC1|PSMC2|PSMC3|PSMC4|PSMC5|PSMC6|PSMD1|PSMD10|PSMD11|PSMD12|PSMD13|PSMD14|PSMD2|PSMD3|PSMD4|PSMD5|PSMD6|PSMD7|PSMD8|PSMD9|PSME1|PSME2|PSME3|PSMF1|SKP1|UBB|UBE2C|UBE2D1|UBE2E…
nucleotide-excision repair, DNA damage removal	GO:0000718	20	20	9	0.000167	0.0457457	1	1	0.642	GO:0044349|DNA excision,	CCNH|CDK7|DDB1|DDB2|ERCC1|ERCC2|ERCC3|ERCC4|ERCC5|GTF2H1|GTF2H2|GTF2H4|MNAT1|PNKP|RAD23B|RPA1|RPA2|RPA3|XPA|XPC|
DNA excision	GO:0044349	20	20	9	0.000167	0.0457457	1	1	0.642	GO:0000718|nucleotide-excision repair, DNA damage removal,	CCNH|CDK7|DDB1|DDB2|ERCC1|ERCC2|ERCC3|ERCC4|ERCC5|GTF2H1|GTF2H2|GTF2H4|MNAT1|PNKP|RAD23B|RPA1|RPA2|RPA3|XPA|XPC|
proteasomal protein catabolic process	GO:0010498	70	70	20	7.225e-05	0.0461686	1	1	0.823	GO:0043161|proteasomal ubiquitin-dependent protein catabolic process,	AMFR|ANAPC1|ANAPC10|ANAPC2|ANAPC5|BUB1B|BUB3|CCNB1|CD2AP|CDC16|CDC20|CDC23|CDC27|DERL1|DERL2|EDEM1|EDEM3|FAF1|KIAA0368|MAD2L1|NPLOC4|PCNP|PSMA1|PSMA2|PSMA3|PSMA4|PSMA5|PSMA6|PSMA7|PSMB1|PSMB10|PSMB2|PSMB3|PSMB4|PSMB5|PSMB6|PSMB7|PSMB8|PSMB9|PSMC1|PSMC2|PSMC3|PSMC4|PSMC5|PSMC6|PSMD1|PSMD10|PSMD11|PSMD12|PSMD13|PSMD14|PSMD2|PSMD3|PSMD4|PSMD5|PSMD6|PSMD7|PSMD8|PSMD9|PSME1|PSME2|PSME3|PSMF1|RAD23A|RA…
proteasomal ubiquitin-dependent protein catabolic process	GO:0043161	70	70	20	7.225e-05	0.0461686	1	1	0.823	GO:0010498|proteasomal protein catabolic process,	AMFR|ANAPC1|ANAPC10|ANAPC2|ANAPC5|BUB1B|BUB3|CCNB1|CD2AP|CDC16|CDC20|CDC23|CDC27|DERL1|DERL2|EDEM1|EDEM3|FAF1|KIAA0368|MAD2L1|NPLOC4|PCNP|PSMA1|PSMA2|PSMA3|PSMA4|PSMA5|PSMA6|PSMA7|PSMB1|PSMB10|PSMB2|PSMB3|PSMB4|PSMB5|PSMB6|PSMB7|PSMB8|PSMB9|PSMC1|PSMC2|PSMC3|PSMC4|PSMC5|PSMC6|PSMD1|PSMD10|PSMD11|PSMD12|PSMD13|PSMD14|PSMD2|PSMD3|PSMD4|PSMD5|PSMD6|PSMD7|PSMD8|PSMD9|PSME1|PSME2|PSME3|PSMF1|RAD23A|RA…
regulation of ubiquitin-protein ligase activity	GO:0051438	66	66	19	9.725e-05	0.0466082	1	1	0.783		ANAPC1|ANAPC10|ANAPC2|ANAPC5|BTRC|BUB1B|BUB3|CCNB1|CDC16|CDC20|CDC23|CDC27|CUL1|FBXO5|FEM1B|FZR1|MAD2L1|PLK1|PSMA1|PSMA2|PSMA3|PSMA4|PSMA5|PSMA6|PSMA7|PSMB1|PSMB10|PSMB2|PSMB3|PSMB4|PSMB5|PSMB6|PSMB7|PSMB8|PSMB9|PSMC1|PSMC2|PSMC3|PSMC4|PSMC5|PSMC6|PSMD1|PSMD10|PSMD11|PSMD12|PSMD13|PSMD14|PSMD2|PSMD3|PSMD4|PSMD5|PSMD6|PSMD7|PSMD8|PSMD9|PSME1|PSME2|PSME3|PSMF1|SKP1|UBB|UBE2C|UBE2D1|UBE2E1|UBE2N|ZER…
positive regulation of ubiquitin-protein ligase activity involved in mitotic cell cycle	GO:0051437	60	60	17	0.0002759	0.0480768	1	1	0.759		ANAPC1|ANAPC10|ANAPC2|ANAPC5|BTRC|CCNB1|CDC16|CDC20|CDC23|CDC27|CUL1|FBXO5|FZR1|PLK1|PSMA1|PSMA2|PSMA3|PSMA4|PSMA5|PSMA6|PSMA7|PSMB1|PSMB10|PSMB2|PSMB3|PSMB4|PSMB5|PSMB6|PSMB7|PSMB8|PSMB9|PSMC1|PSMC2|PSMC3|PSMC4|PSMC5|PSMC6|PSMD1|PSMD10|PSMD11|PSMD12|PSMD13|PSMD14|PSMD2|PSMD3|PSMD4|PSMD5|PSMD6|PSMD7|PSMD8|PSMD9|PSME1|PSME2|PSME3|PSMF1|SKP1|UBB|UBE2C|UBE2D1|UBE2E1|

## Sheet: oxidative phosphorylation
Name	ID	Probes	NumGenes	RawScore	Pval	CorrectedPvalue	MFPvalue	CorrectedMFPvalue	Multifuntionality	Same as	GeneMembers
cellular respiration	GO:0045333	70	70	32	1.512e-15	2.899e-12	1	1	0.878		ACO1|ACO2|ALDH5A1|COX10|COX15|CS|DLST|FH|IDH1|IDH2|IDH3A|IDH3B|IDH3G|KIAA0100|MDH1|MDH2|ME3|NDUFA1|NDUFA10|NDUFA2|NDUFA3|NDUFA4|NDUFA5|NDUFA6|NDUFA7|NDUFA8|NDUFA9|NDUFAB1|NDUFAF1|NDUFB1|NDUFB2|NDUFB3|NDUFB4|NDUFB5|NDUFB6|NDUFB7|NDUFB8|NDUFC1|NDUFC2|NDUFS1|NDUFS2|NDUFS3|NDUFS4|NDUFS5|NDUFS6|NDUFS7|NDUFS8|NDUFV1|NDUFV2|NFATC4|NNT|OXA1L|PDHB|PPARGC1A|SDHA|SDHB|SDHC|SDHD|SLC25A12|SLC25A13|SLC25A14|SU…
oxidative phosphorylation	GO:0006119	39	39	22	1.655e-13	1.586e-10	1	1	0.708		COX10|COX15|NDUFA1|NDUFA10|NDUFA2|NDUFA3|NDUFA4|NDUFA5|NDUFA6|NDUFA7|NDUFA8|NDUFA9|NDUFAB1|NDUFAF1|NDUFB1|NDUFB2|NDUFB3|NDUFB4|NDUFB5|NDUFB6|NDUFB7|NDUFB8|NDUFC1|NDUFC2|NDUFS1|NDUFS2|NDUFS3|NDUFS4|NDUFS5|NDUFS6|NDUFS7|NDUFS8|NDUFV1|NDUFV2|TAZ|UQCRB|UQCRC1|UQCRC2|UQCRH|
mitochondrial electron transport, NADH to ubiquinone	GO:0006120	32	32	19	2.16e-12	1.381e-09	1	1	0.602		NDUFA1|NDUFA10|NDUFA2|NDUFA3|NDUFA4|NDUFA5|NDUFA6|NDUFA7|NDUFA8|NDUFA9|NDUFAB1|NDUFAF1|NDUFB1|NDUFB2|NDUFB3|NDUFB4|NDUFB5|NDUFB6|NDUFB7|NDUFB8|NDUFC1|NDUFC2|NDUFS1|NDUFS2|NDUFS3|NDUFS4|NDUFS5|NDUFS6|NDUFS7|NDUFS8|NDUFV1|NDUFV2|
ATP synthesis coupled electron transport	GO:0042773	37	37	20	6.262e-12	3.001e-09	1	1	0.707	GO:0042775|mitochondrial ATP synthesis coupled electron transport,	COX10|COX15|NDUFA1|NDUFA10|NDUFA2|NDUFA3|NDUFA4|NDUFA5|NDUFA6|NDUFA7|NDUFA8|NDUFA9|NDUFAB1|NDUFAF1|NDUFB1|NDUFB2|NDUFB3|NDUFB4|NDUFB5|NDUFB6|NDUFB7|NDUFB8|NDUFC1|NDUFC2|NDUFS1|NDUFS2|NDUFS3|NDUFS4|NDUFS5|NDUFS6|NDUFS7|NDUFS8|NDUFV1|NDUFV2|TAZ|UQCRB|UQCRH|
mitochondrial ATP synthesis coupled electron transport	GO:0042775	37	37	20	6.262e-12	3.001e-09	1	1	0.707	GO:0042773|ATP synthesis coupled electron transport,	COX10|COX15|NDUFA1|NDUFA10|NDUFA2|NDUFA3|NDUFA4|NDUFA5|NDUFA6|NDUFA7|NDUFA8|NDUFA9|NDUFAB1|NDUFAF1|NDUFB1|NDUFB2|NDUFB3|NDUFB4|NDUFB5|NDUFB6|NDUFB7|NDUFB8|NDUFC1|NDUFC2|NDUFS1|NDUFS2|NDUFS3|NDUFS4|NDUFS5|NDUFS6|NDUFS7|NDUFS8|NDUFV1|NDUFV2|TAZ|UQCRB|UQCRH|
respiratory electron transport chain	GO:0022904	40	40	20	4.138e-11	1.586e-08	1	1	0.756		ALDH5A1|COX10|COX15|NDUFA1|NDUFA10|NDUFA2|NDUFA3|NDUFA4|NDUFA5|NDUFA6|NDUFA7|NDUFA8|NDUFA9|NDUFAB1|NDUFAF1|NDUFB1|NDUFB2|NDUFB3|NDUFB4|NDUFB5|NDUFB6|NDUFB7|NDUFB8|NDUFC1|NDUFC2|NDUFS1|NDUFS2|NDUFS3|NDUFS4|NDUFS5|NDUFS6|NDUFS7|NDUFS8|NDUFV1|NDUFV2|SLC25A12|SLC25A13|TAZ|UQCRB|UQCRH|
electron transport chain	GO:0022900	41	41	20	7.38e-11	2.358e-08	1	1	0.755		ALDH5A1|COX10|COX15|FTSJ3|NDUFA1|NDUFA10|NDUFA2|NDUFA3|NDUFA4|NDUFA5|NDUFA6|NDUFA7|NDUFA8|NDUFA9|NDUFAB1|NDUFAF1|NDUFB1|NDUFB2|NDUFB3|NDUFB4|NDUFB5|NDUFB6|NDUFB7|NDUFB8|NDUFC1|NDUFC2|NDUFS1|NDUFS2|NDUFS3|NDUFS4|NDUFS5|NDUFS6|NDUFS7|NDUFS8|NDUFV1|NDUFV2|SLC25A12|SLC25A13|TAZ|UQCRB|UQCRH|
ribonucleoside triphosphate biosynthetic process	GO:0009201	34	34	17	1.224e-09	3.353e-07	1	1	0.893		ATP5B|ATP5C1|ATP5D|ATP5E|ATP5F1|ATP5G1|ATP5G2|ATP5G3|ATP5H|ATP5I|ATP5J|ATP5J2|ATP5L|ATP5O|ATP6AP1|ATP6V0C|ATP6V1A|ATP6V1B1|ATP6V1B2|C16orf7|CTPS|MON2|NME1|NME1-NME2|NME2|NME3|NME4|NME5|NME6|NME7|RP2|SLC25A13|TGFB1|TXNDC3|
nucleoside triphosphate metabolic process	GO:0009141	47	47	20	1.557e-09	3.731e-07	1	1	0.906		ACLY|AK1|AK5|ATP5B|ATP5C1|ATP5D|ATP5E|ATP5F1|ATP5G1|ATP5G2|ATP5G3|ATP5H|ATP5I|ATP5J|ATP5J2|ATP5L|ATP5O|ATP6AP1|ATP6V0C|ATP6V1A|ATP6V1B1|ATP6V1B2|ATP6V1F|C16orf7|CTNS|CTPS|DTYMK|DUT|ENPP1|ENTPD3|MON2|MYH7|NADK|NDUFS1|NME1|NME1-NME2|NME2|NME3|NME4|NME5|NME6|NME7|OLA1|RP2|SLC25A13|TGFB1|TXNDC3|
ribonucleoside triphosphate metabolic process	GO:0009199	43	43	19	1.845e-09	3.93e-07	1	1	0.902		ACLY|AK1|AK5|ATP5B|ATP5C1|ATP5D|ATP5E|ATP5F1|ATP5G1|ATP5G2|ATP5G3|ATP5H|ATP5I|ATP5J|ATP5J2|ATP5L|ATP5O|ATP6AP1|ATP6V0C|ATP6V1A|ATP6V1B1|ATP6V1B2|ATP6V1F|C16orf7|CTNS|CTPS|MON2|MYH7|NADK|NDUFS1|NME1|NME1-NME2|NME2|NME3|NME4|NME5|NME6|NME7|OLA1|RP2|SLC25A13|TGFB1|TXNDC3|
nucleoside triphosphate biosynthetic process	GO:0009142	35	35	17	2.176e-09	4.172e-07	1	1	0.895		ATP5B|ATP5C1|ATP5D|ATP5E|ATP5F1|ATP5G1|ATP5G2|ATP5G3|ATP5H|ATP5I|ATP5J|ATP5J2|ATP5L|ATP5O|ATP6AP1|ATP6V0C|ATP6V1A|ATP6V1B1|ATP6V1B2|C16orf7|CTPS|DTYMK|MON2|NME1|NME1-NME2|NME2|NME3|NME4|NME5|NME6|NME7|RP2|SLC25A13|TGFB1|TXNDC3|
proton transport	GO:0015992	50	50	20	5.733e-09	9.992e-07	1	1	0.821		ATP12A|ATP1B4|ATP2A1|ATP2A2|ATP2A3|ATP2C2|ATP4A|ATP4B|ATP5B|ATP5C1|ATP5D|ATP5E|ATP5F1|ATP5G1|ATP5G2|ATP5G3|ATP5H|ATP5I|ATP5J|ATP5J2|ATP5L|ATP5O|ATP5S|ATP6AP1|ATP6V0A1|ATP6V0A2|ATP6V0A4|ATP6V0C|ATP6V0D1|ATP6V0E1|ATP6V0E2|ATP6V1A|ATP6V1B1|ATP6V1B2|ATP6V1C1|ATP6V1D|ATP6V1E1|ATP6V1F|ATP6V1G1|ATP6V1G2|ATP6V1H|C16orf7|MON2|NNT|NOX1|SLC36A1|TCIRG1|UCP1|UCP2|UCP3|
purine nucleoside metabolic process	GO:0042278	65	65	23	6.912e-09	1.019e-06	1	1	0.914	GO:0046128|purine ribonucleoside metabolic process,	ACLY|ADA|ADK|ADSL|ADSS|AHCY|AK1|AK5|AMPD3|APRT|ATP5B|ATP5C1|ATP5D|ATP5E|ATP5F1|ATP5G1|ATP5G2|ATP5G3|ATP5H|ATP5I|ATP5J|ATP5J2|ATP5L|ATP5O|ATP6AP1|ATP6V0C|ATP6V1A|ATP6V1B1|ATP6V1B2|ATP6V1F|C16orf7|COASY|CTNS|DGUOK|ENPP1|GMPS|HMGCR|HPRT1|IMPDH1|IMPDH2|MAT2A|MAT2B|MON2|MYH7|NADK|NDUFS1|NME1|NME1-NME2|NME2|NME3|NME4|NME5|NME6|NME7|OLA1|PANK2|PANK3|PANK4|PAPSS1|PPCDC|RP2|SLC25A13|TGFB1|TPMT|TXNDC3|
purine ribonucleoside metabolic process	GO:0046128	65	65	23	6.912e-09	1.019e-06	1	1	0.914	GO:0042278|purine nucleoside metabolic process,	ACLY|ADA|ADK|ADSL|ADSS|AHCY|AK1|AK5|AMPD3|APRT|ATP5B|ATP5C1|ATP5D|ATP5E|ATP5F1|ATP5G1|ATP5G2|ATP5G3|ATP5H|ATP5I|ATP5J|ATP5J2|ATP5L|ATP5O|ATP6AP1|ATP6V0C|ATP6V1A|ATP6V1B1|ATP6V1B2|ATP6V1F|C16orf7|COASY|CTNS|DGUOK|ENPP1|GMPS|HMGCR|HPRT1|IMPDH1|IMPDH2|MAT2A|MAT2B|MON2|MYH7|NADK|NDUFS1|NME1|NME1-NME2|NME2|NME3|NME4|NME5|NME6|NME7|OLA1|PANK2|PANK3|PANK4|PAPSS1|PPCDC|RP2|SLC25A13|TGFB1|TPMT|TXNDC3|
purine nucleoside triphosphate biosynthetic process	GO:0009145	33	33	16	6.733e-09	1.076e-06	1	1	0.89	GO:0009206|purine ribonucleoside triphosphate biosynthetic process,	ATP5B|ATP5C1|ATP5D|ATP5E|ATP5F1|ATP5G1|ATP5G2|ATP5G3|ATP5H|ATP5I|ATP5J|ATP5J2|ATP5L|ATP5O|ATP6AP1|ATP6V0C|ATP6V1A|ATP6V1B1|ATP6V1B2|C16orf7|MON2|NME1|NME1-NME2|NME2|NME3|NME4|NME5|NME6|NME7|RP2|SLC25A13|TGFB1|TXNDC3|
purine ribonucleoside triphosphate biosynthetic process	GO:0009206	33	33	16	6.733e-09	1.076e-06	1	1	0.89	GO:0009145|purine nucleoside triphosphate biosynthetic process,	ATP5B|ATP5C1|ATP5D|ATP5E|ATP5F1|ATP5G1|ATP5G2|ATP5G3|ATP5H|ATP5I|ATP5J|ATP5J2|ATP5L|ATP5O|ATP6AP1|ATP6V0C|ATP6V1A|ATP6V1B1|ATP6V1B2|C16orf7|MON2|NME1|NME1-NME2|NME2|NME3|NME4|NME5|NME6|NME7|RP2|SLC25A13|TGFB1|TXNDC3|
purine nucleoside triphosphate metabolic process	GO:0009144	42	42	18	8.987e-09	1.149e-06	1	1	0.9	GO:0009205|purine ribonucleoside triphosphate metabolic process,	ACLY|AK1|AK5|ATP5B|ATP5C1|ATP5D|ATP5E|ATP5F1|ATP5G1|ATP5G2|ATP5G3|ATP5H|ATP5I|ATP5J|ATP5J2|ATP5L|ATP5O|ATP6AP1|ATP6V0C|ATP6V1A|ATP6V1B1|ATP6V1B2|ATP6V1F|C16orf7|CTNS|MON2|MYH7|NADK|NDUFS1|NME1|NME1-NME2|NME2|NME3|NME4|NME5|NME6|NME7|OLA1|RP2|SLC25A13|TGFB1|TXNDC3|
purine ribonucleoside triphosphate metabolic process	GO:0009205	42	42	18	8.987e-09	1.149e-06	1	1	0.9	GO:0009144|purine nucleoside triphosphate metabolic process,	ACLY|AK1|AK5|ATP5B|ATP5C1|ATP5D|ATP5E|ATP5F1|ATP5G1|ATP5G2|ATP5G3|ATP5H|ATP5I|ATP5J|ATP5J2|ATP5L|ATP5O|ATP6AP1|ATP6V0C|ATP6V1A|ATP6V1B1|ATP6V1B2|ATP6V1F|C16orf7|CTNS|MON2|MYH7|NADK|NDUFS1|NME1|NME1-NME2|NME2|NME3|NME4|NME5|NME6|NME7|OLA1|RP2|SLC25A13|TGFB1|TXNDC3|
hydrogen transport	GO:0006818	51	51	20	8.619e-09	1.18e-06	1	1	0.83		ATP12A|ATP1B4|ATP2A1|ATP2A2|ATP2A3|ATP2C2|ATP4A|ATP4B|ATP5B|ATP5C1|ATP5D|ATP5E|ATP5F1|ATP5G1|ATP5G2|ATP5G3|ATP5H|ATP5I|ATP5J|ATP5J2|ATP5L|ATP5O|ATP5S|ATP6AP1|ATP6V0A1|ATP6V0A2|ATP6V0A4|ATP6V0C|ATP6V0D1|ATP6V0E1|ATP6V0E2|ATP6V1A|ATP6V1B1|ATP6V1B2|ATP6V1C1|ATP6V1D|ATP6V1E1|ATP6V1F|ATP6V1G1|ATP6V1G2|ATP6V1H|C16orf7|MON2|NNT|NOX1|SLC23A2|SLC36A1|TCIRG1|UCP1|UCP2|UCP3|
ribonucleoside metabolic process	GO:0009119	72	72	24	1.269e-08	1.521e-06	1	1	0.917		ACLY|ADA|ADK|ADSL|ADSS|AHCY|AK1|AK5|AMPD3|APRT|ATP5B|ATP5C1|ATP5D|ATP5E|ATP5F1|ATP5G1|ATP5G2|ATP5G3|ATP5H|ATP5I|ATP5J|ATP5J2|ATP5L|ATP5O|ATP6AP1|ATP6V0C|ATP6V1A|ATP6V1B1|ATP6V1B2|ATP6V1F|C16orf7|CDA|COASY|CTNS|CTPS|DGUOK|DHODH|ENPP1|ENTPD4|GMPS|HMGCR|HPRT1|IMPDH1|IMPDH2|MAT2A|MAT2B|MON2|MYH7|NADK|NDUFS1|NME1|NME1-NME2|NME2|NME3|NME4|NME5|NME6|NME7|OLA1|PANK2|PANK3|PANK4|PAPSS1|PPCDC|QTRT1|QTRTD1|…
nucleoside metabolic process	GO:0009116	81	81	24	1.629e-07	1.836e-05	1	1	0.917		ACLY|ADA|ADK|ADSL|ADSS|AHCY|AK1|AK5|AMPD3|APRT|ATP5B|ATP5C1|ATP5D|ATP5E|ATP5F1|ATP5G1|ATP5G2|ATP5G3|ATP5H|ATP5I|ATP5J|ATP5J2|ATP5L|ATP5O|ATP6AP1|ATP6V0C|ATP6V1A|ATP6V1B1|ATP6V1B2|ATP6V1F|C16orf7|CDA|COASY|CTNS|CTPS|DGUOK|DHODH|DPYD|ENPP1|ENTPD4|FPGS|GMPS|HMGCR|HPRT1|IMPDH1|IMPDH2|MAT2A|MAT2B|MON2|MYH7|NADK|NDUFS1|NME1|NME1-NME2|NME2|NME3|NME4|NME5|NME6|NME7|OLA1|PANK2|PANK3|PANK4|PAPSS1|PPAT|PPCD…
ATP biosynthetic process	GO:0006754	23	23	12	1.934e-07	2.06e-05	1	1	0.843		ATP5B|ATP5C1|ATP5D|ATP5E|ATP5F1|ATP5G1|ATP5G2|ATP5G3|ATP5H|ATP5I|ATP5J|ATP5J2|ATP5L|ATP5O|ATP6AP1|ATP6V0C|ATP6V1A|ATP6V1B1|ATP6V1B2|C16orf7|MON2|SLC25A13|TGFB1|
energy coupled proton transport, down electrochemical gradient	GO:0015985	16	16	10	2.128e-07	2.147e-05	1	1	0.775	GO:0015986|ATP synthesis coupled proton transport,	ATP5B|ATP5C1|ATP5D|ATP5E|ATP5F1|ATP5G1|ATP5G2|ATP5G3|ATP5H|ATP5I|ATP5J|ATP5L|ATP5O|ATP6AP1|C16orf7|MON2|
ATP synthesis coupled proton transport	GO:0015986	16	16	10	2.128e-07	2.147e-05	1	1	0.775	GO:0015985|energy coupled proton transport, down electrochemical gradient,	ATP5B|ATP5C1|ATP5D|ATP5E|ATP5F1|ATP5G1|ATP5G2|ATP5G3|ATP5H|ATP5I|ATP5J|ATP5L|ATP5O|ATP6AP1|C16orf7|MON2|
purine nucleoside biosynthetic process	GO:0042451	51	51	18	3.16e-07	2.754e-05	1	1	0.911	GO:0046129|purine ribonucleoside biosynthetic process,	ADA|ADK|ADSL|ADSS|AK5|APRT|ATP5B|ATP5C1|ATP5D|ATP5E|ATP5F1|ATP5G1|ATP5G2|ATP5G3|ATP5H|ATP5I|ATP5J|ATP5J2|ATP5L|ATP5O|ATP6AP1|ATP6V0C|ATP6V1A|ATP6V1B1|ATP6V1B2|C16orf7|COASY|GMPS|HPRT1|IMPDH1|IMPDH2|MAT2A|MAT2B|MON2|NME1|NME1-NME2|NME2|NME3|NME4|NME5|NME6|NME7|PANK2|PANK3|PANK4|PAPSS1|PPCDC|RP2|SLC25A13|TGFB1|TXNDC3|
purine ribonucleoside biosynthetic process	GO:0046129	51	51	18	3.16e-07	2.754e-05	1	1	0.911	GO:0042451|purine nucleoside biosynthetic process,	ADA|ADK|ADSL|ADSS|AK5|APRT|ATP5B|ATP5C1|ATP5D|ATP5E|ATP5F1|ATP5G1|ATP5G2|ATP5G3|ATP5H|ATP5I|ATP5J|ATP5J2|ATP5L|ATP5O|ATP6AP1|ATP6V0C|ATP6V1A|ATP6V1B1|ATP6V1B2|C16orf7|COASY|GMPS|HPRT1|IMPDH1|IMPDH2|MAT2A|MAT2B|MON2|NME1|NME1-NME2|NME2|NME3|NME4|NME5|NME6|NME7|PANK2|PANK3|PANK4|PAPSS1|PPCDC|RP2|SLC25A13|TGFB1|TXNDC3|
nucleoside biosynthetic process	GO:0009163	56	56	19	3.039e-07	2.774e-05	1	1	0.913	GO:0042455|ribonucleoside biosynthetic process, GO:1901659|glycosyl compound biosynthetic process,	ADA|ADK|ADSL|ADSS|AK5|APRT|ATP5B|ATP5C1|ATP5D|ATP5E|ATP5F1|ATP5G1|ATP5G2|ATP5G3|ATP5H|ATP5I|ATP5J|ATP5J2|ATP5L|ATP5O|ATP6AP1|ATP6V0C|ATP6V1A|ATP6V1B1|ATP6V1B2|C16orf7|COASY|CTPS|DHODH|GMPS|HPRT1|IMPDH1|IMPDH2|MAT2A|MAT2B|MON2|NME1|NME1-NME2|NME2|NME3|NME4|NME5|NME6|NME7|PANK2|PANK3|PANK4|PAPSS1|PPCDC|QTRT1|QTRTD1|RP2|SLC25A13|TGFB1|TXNDC3|UMPS|
ribonucleoside biosynthetic process	GO:0042455	56	56	19	3.039e-07	2.774e-05	1	1	0.913	GO:0009163|nucleoside biosynthetic process, GO:1901659|glycosyl compound biosynthetic process,	ADA|ADK|ADSL|ADSS|AK5|APRT|ATP5B|ATP5C1|ATP5D|ATP5E|ATP5F1|ATP5G1|ATP5G2|ATP5G3|ATP5H|ATP5I|ATP5J|ATP5J2|ATP5L|ATP5O|ATP6AP1|ATP6V0C|ATP6V1A|ATP6V1B1|ATP6V1B2|C16orf7|COASY|CTPS|DHODH|GMPS|HPRT1|IMPDH1|IMPDH2|MAT2A|MAT2B|MON2|NME1|NME1-NME2|NME2|NME3|NME4|NME5|NME6|NME7|PANK2|PANK3|PANK4|PAPSS1|PPCDC|QTRT1|QTRTD1|RP2|SLC25A13|TGFB1|TXNDC3|UMPS|
glycosyl compound biosynthetic process	GO:1901659	56	56	19	3.039e-07	2.774e-05	1	1	0.913	GO:0009163|nucleoside biosynthetic process, GO:0042455|ribonucleoside biosynthetic process,	ADA|ADK|ADSL|ADSS|AK5|APRT|ATP5B|ATP5C1|ATP5D|ATP5E|ATP5F1|ATP5G1|ATP5G2|ATP5G3|ATP5H|ATP5I|ATP5J|ATP5J2|ATP5L|ATP5O|ATP6AP1|ATP6V0C|ATP6V1A|ATP6V1B1|ATP6V1B2|C16orf7|COASY|CTPS|DHODH|GMPS|HPRT1|IMPDH1|IMPDH2|MAT2A|MAT2B|MON2|NME1|NME1-NME2|NME2|NME3|NME4|NME5|NME6|NME7|PANK2|PANK3|PANK4|PAPSS1|PPCDC|QTRT1|QTRTD1|RP2|SLC25A13|TGFB1|TXNDC3|UMPS|
glycosyl compound metabolic process	GO:1901657	84	84	24	3.456e-07	2.881e-05	1	1	0.918		ACLY|ADA|ADK|ADSL|ADSS|AHCY|AK1|AK5|AMPD3|APRT|ATP5B|ATP5C1|ATP5D|ATP5E|ATP5F1|ATP5G1|ATP5G2|ATP5G3|ATP5H|ATP5I|ATP5J|ATP5J2|ATP5L|ATP5O|ATP6AP1|ATP6V0C|ATP6V1A|ATP6V1B1|ATP6V1B2|ATP6V1F|C16orf7|CDA|COASY|CTNS|CTPS|DGUOK|DHODH|DPYD|ENPP1|ENTPD4|FPGS|GAA|GBA3|GMPS|HMGCR|HPRT1|IMPDH1|IMPDH2|MAT2A|MAT2B|MON2|MYH7|NADK|NDUFS1|NME1|NME1-NME2|NME2|NME3|NME4|NME5|NME6|NME7|OLA1|PANK2|PANK3|PANK4|PAPSS1|…
ATP metabolic process	GO:0046034	32	32	14	3.011e-07	2.886e-05	1	1	0.877		ACLY|AK1|AK5|ATP5B|ATP5C1|ATP5D|ATP5E|ATP5F1|ATP5G1|ATP5G2|ATP5G3|ATP5H|ATP5I|ATP5J|ATP5J2|ATP5L|ATP5O|ATP6AP1|ATP6V0C|ATP6V1A|ATP6V1B1|ATP6V1B2|ATP6V1F|C16orf7|CTNS|MON2|MYH7|NADK|NDUFS1|OLA1|SLC25A13|TGFB1|
aerobic respiration	GO:0009060	31	31	13	1.45e-06	0.0001158	1	1	0.812		ACO1|ACO2|COX10|CS|DLST|FH|IDH1|IDH2|IDH3A|IDH3B|IDH3G|KIAA0100|MDH1|MDH2|ME3|NNT|OXA1L|PDHB|SDHA|SDHB|SDHC|SDHD|SLC25A14|SUCLA2|SUCLG1|SUCLG2|SURF1|UQCRB|UQCRC1|UQCRC2|UQCRH|
ribonucleotide metabolic process	GO:0009259	85	85	23	1.727e-06	0.0001274	1	1	0.919	GO:0019693|ribose phosphate metabolic process,	ACLY|ADCY1|ADCY2|ADCY3|ADCY6|ADCY7|ADCY8|ADCY9|ADM|ADORA2A|ADSL|ADSS|AK1|AK5|AMPD3|ATIC|ATP5B|ATP5C1|ATP5D|ATP5E|ATP5F1|ATP5G1|ATP5G2|ATP5G3|ATP5H|ATP5I|ATP5J|ATP5J2|ATP5L|ATP5O|ATP6AP1|ATP6V0C|ATP6V1A|ATP6V1B1|ATP6V1B2|ATP6V1F|C16orf7|COASY|CTNS|CTPS|DHODH|ENPP1|ENTPD4|GART|GMPS|GUCY1A2|GUCY1A3|GUCY1B3|GUCY2C|GUCY2D|GUCY2F|HMGCR|IMPDH1|IMPDH2|MON2|MYH7|NADK|NDUFS1|NME1|NME1-NME2|NME2|NME3|NME4|N…
ribose phosphate metabolic process	GO:0019693	85	85	23	1.727e-06	0.0001274	1	1	0.919	GO:0009259|ribonucleotide metabolic process,	ACLY|ADCY1|ADCY2|ADCY3|ADCY6|ADCY7|ADCY8|ADCY9|ADM|ADORA2A|ADSL|ADSS|AK1|AK5|AMPD3|ATIC|ATP5B|ATP5C1|ATP5D|ATP5E|ATP5F1|ATP5G1|ATP5G2|ATP5G3|ATP5H|ATP5I|ATP5J|ATP5J2|ATP5L|ATP5O|ATP6AP1|ATP6V0C|ATP6V1A|ATP6V1B1|ATP6V1B2|ATP6V1F|C16orf7|COASY|CTNS|CTPS|DHODH|ENPP1|ENTPD4|GART|GMPS|GUCY1A2|GUCY1A3|GUCY1B3|GUCY2C|GUCY2D|GUCY2F|HMGCR|IMPDH1|IMPDH2|MON2|MYH7|NADK|NDUFS1|NME1|NME1-NME2|NME2|NME3|NME4|N…
protein polymerization	GO:0051258	36	36	14	1.701e-06	0.0001304	1	1	0.325		ANG|ARHGAP6|ARPC4|CENPJ|FGA|FGB|FGG|GSN|MSTO1|RAC1|TPPP|TTLL3|TUBA1A|TUBA1B|TUBA1C|TUBA3C|TUBA3D|TUBA3E|TUBA4A|TUBA8|TUBAL3|TUBB|TUBB1|TUBB2A|TUBB2B|TUBB2C|TUBB3|TUBB4|TUBB4Q|TUBB6|TUBD1|TUBG1|TUBG2|WAS|WASF1|WASF3|
purine ribonucleotide metabolic process	GO:0009150	81	81	22	2.7e-06	0.0001917	1	1	0.917		ACLY|ADCY1|ADCY2|ADCY3|ADCY6|ADCY7|ADCY8|ADCY9|ADM|ADORA2A|ADSL|ADSS|AK1|AK5|AMPD3|ATIC|ATP5B|ATP5C1|ATP5D|ATP5E|ATP5F1|ATP5G1|ATP5G2|ATP5G3|ATP5H|ATP5I|ATP5J|ATP5J2|ATP5L|ATP5O|ATP6AP1|ATP6V0C|ATP6V1A|ATP6V1B1|ATP6V1B2|ATP6V1F|C16orf7|COASY|CTNS|ENPP1|GART|GMPS|GUCY1A2|GUCY1A3|GUCY1B3|GUCY2C|GUCY2D|GUCY2F|HMGCR|IMPDH1|IMPDH2|MON2|MYH7|NADK|NDUFS1|NME1|NME1-NME2|NME2|NME3|NME4|NME5|NME6|NME7|NPPC…
ion transmembrane transport	GO:0034220	28	28	12	2.806e-06	0.0001921	1	1	0.873		ATP5B|ATP5C1|ATP5D|ATP5E|ATP5F1|ATP5G1|ATP5G2|ATP5G3|ATP5H|ATP5I|ATP5J|ATP5L|ATP5O|ATP6AP1|ATP6V0E1|ATP6V0E2|ATP6V1B1|ATP6V1B2|ATP6V1H|ATP7A|ATP7B|BAK1|C16orf7|CPT1B|CPT2|KCNJ8|MON2|SLC25A20|
purine-containing compound metabolic process	GO:0072521	100	100	25	3.026e-06	0.0002	1	1	0.92		ACLY|ADA|ADCY1|ADCY2|ADCY3|ADCY6|ADCY7|ADCY8|ADCY9|ADK|ADM|ADORA2A|ADSL|ADSS|AHCY|AK1|AK5|AMPD2|AMPD3|APRT|ATIC|ATP5B|ATP5C1|ATP5D|ATP5E|ATP5F1|ATP5G1|ATP5G2|ATP5G3|ATP5H|ATP5I|ATP5J|ATP5J2|ATP5L|ATP5O|ATP6AP1|ATP6V0C|ATP6V1A|ATP6V1B1|ATP6V1B2|ATP6V1F|C16orf7|COASY|CTNS|DGUOK|ENPP1|G6PC|GART|GMPS|GUCY1A2|GUCY1A3|GUCY1B3|GUCY2C|GUCY2D|GUCY2F|HMGCR|HPRT1|IMPDH1|IMPDH2|MAT2A|MAT2B|MON2|MPG|MTHFD1|MT…
ribonucleotide biosynthetic process	GO:0009260	71	71	20	4.14e-06	0.0002646	1	1	0.915	GO:0046390|ribose phosphate biosynthetic process,	ADCY1|ADCY2|ADCY3|ADCY6|ADCY7|ADCY8|ADCY9|ADM|ADORA2A|ADSL|ADSS|AK5|ATIC|ATP5B|ATP5C1|ATP5D|ATP5E|ATP5F1|ATP5G1|ATP5G2|ATP5G3|ATP5H|ATP5I|ATP5J|ATP5J2|ATP5L|ATP5O|ATP6AP1|ATP6V0C|ATP6V1A|ATP6V1B1|ATP6V1B2|C16orf7|COASY|CTPS|DHODH|GART|GMPS|GUCY1A2|GUCY1A3|GUCY1B3|GUCY2C|GUCY2D|GUCY2F|IMPDH1|IMPDH2|MON2|NME1|NME1-NME2|NME2|NME3|NME4|NME5|NME6|NME7|NPPC|NPR1|NPR2|PAICS|PANK2|PANK3|PANK4|PAPSS1|PFAS…
ribose phosphate biosynthetic process	GO:0046390	71	71	20	4.14e-06	0.0002646	1	1	0.915	GO:0009260|ribonucleotide biosynthetic process,	ADCY1|ADCY2|ADCY3|ADCY6|ADCY7|ADCY8|ADCY9|ADM|ADORA2A|ADSL|ADSS|AK5|ATIC|ATP5B|ATP5C1|ATP5D|ATP5E|ATP5F1|ATP5G1|ATP5G2|ATP5G3|ATP5H|ATP5I|ATP5J|ATP5J2|ATP5L|ATP5O|ATP6AP1|ATP6V0C|ATP6V1A|ATP6V1B1|ATP6V1B2|C16orf7|COASY|CTPS|DHODH|GART|GMPS|GUCY1A2|GUCY1A3|GUCY1B3|GUCY2C|GUCY2D|GUCY2F|IMPDH1|IMPDH2|MON2|NME1|NME1-NME2|NME2|NME3|NME4|NME5|NME6|NME7|NPPC|NPR1|NPR2|PAICS|PANK2|PANK3|PANK4|PAPSS1|PFAS…
purine nucleotide metabolic process	GO:0006163	90	90	23	5.007e-06	0.0003096	1	1	0.919		ACLY|ADA|ADCY1|ADCY2|ADCY3|ADCY6|ADCY7|ADCY8|ADCY9|ADM|ADORA2A|ADSL|ADSS|AK1|AK5|AMPD2|AMPD3|ATIC|ATP5B|ATP5C1|ATP5D|ATP5E|ATP5F1|ATP5G1|ATP5G2|ATP5G3|ATP5H|ATP5I|ATP5J|ATP5J2|ATP5L|ATP5O|ATP6AP1|ATP6V0C|ATP6V1A|ATP6V1B1|ATP6V1B2|ATP6V1F|C16orf7|COASY|CTNS|ENPP1|GART|GMPS|GUCY1A2|GUCY1A3|GUCY1B3|GUCY2C|GUCY2D|GUCY2F|HMGCR|HPRT1|IMPDH1|IMPDH2|MON2|MPG|MTHFD1|MTHFD2L|MUTYH|MYH7|NADK|NDUFS1|NME1|NME…
purine nucleotide biosynthetic process	GO:0006164	73	73	20	6.598e-06	0.0003953	1	1	0.916		ADA|ADCY1|ADCY2|ADCY3|ADCY6|ADCY7|ADCY8|ADCY9|ADM|ADORA2A|ADSL|ADSS|AK5|ATIC|ATP5B|ATP5C1|ATP5D|ATP5E|ATP5F1|ATP5G1|ATP5G2|ATP5G3|ATP5H|ATP5I|ATP5J|ATP5J2|ATP5L|ATP5O|ATP6AP1|ATP6V0C|ATP6V1A|ATP6V1B1|ATP6V1B2|C16orf7|COASY|GART|GMPS|GUCY1A2|GUCY1A3|GUCY1B3|GUCY2C|GUCY2D|GUCY2F|HPRT1|IMPDH1|IMPDH2|MON2|MTHFD1|MTHFD2L|NME1|NME1-NME2|NME2|NME3|NME4|NME5|NME6|NME7|NPPC|NPR1|NPR2|PAICS|PANK2|PANK3|PAN…
purine ribonucleotide biosynthetic process	GO:0009152	68	68	19	8.173e-06	0.0004748	1	1	0.913		ADCY1|ADCY2|ADCY3|ADCY6|ADCY7|ADCY8|ADCY9|ADM|ADORA2A|ADSL|ADSS|AK5|ATIC|ATP5B|ATP5C1|ATP5D|ATP5E|ATP5F1|ATP5G1|ATP5G2|ATP5G3|ATP5H|ATP5I|ATP5J|ATP5J2|ATP5L|ATP5O|ATP6AP1|ATP6V0C|ATP6V1A|ATP6V1B1|ATP6V1B2|C16orf7|COASY|GART|GMPS|GUCY1A2|GUCY1A3|GUCY1B3|GUCY2C|GUCY2D|GUCY2F|IMPDH1|IMPDH2|MON2|NME1|NME1-NME2|NME2|NME3|NME4|NME5|NME6|NME7|NPPC|NPR1|NPR2|PAICS|PANK2|PANK3|PANK4|PAPSS1|PFAS|PPCDC|RP2|…
purine-containing compound biosynthetic process	GO:0072522	78	78	20	1.941e-05	0.001095	1	1	0.917		ADA|ADCY1|ADCY2|ADCY3|ADCY6|ADCY7|ADCY8|ADCY9|ADK|ADM|ADORA2A|ADSL|ADSS|AK5|APRT|ATIC|ATP5B|ATP5C1|ATP5D|ATP5E|ATP5F1|ATP5G1|ATP5G2|ATP5G3|ATP5H|ATP5I|ATP5J|ATP5J2|ATP5L|ATP5O|ATP6AP1|ATP6V0C|ATP6V1A|ATP6V1B1|ATP6V1B2|C16orf7|COASY|GART|GMPS|GUCY1A2|GUCY1A3|GUCY1B3|GUCY2C|GUCY2D|GUCY2F|HPRT1|IMPDH1|IMPDH2|MAT2A|MAT2B|MON2|MTHFD1|MTHFD2L|NME1|NME1-NME2|NME2|NME3|NME4|NME5|NME6|NME7|NPPC|NPR1|NPR2|…
glycolysis	GO:0006096	34	34	12	2.992e-05	0.001639	1	1	0.808		ADPGK|ALDOA|ALDOB|ALDOC|BPGM|DHTKD1|DLAT|ENO1|ENO2|ENO3|GAPDH|GCK|GPI|HK1|HK2|HK3|HKDC1|MDH1|MDH2|OGDH|OGDHL|PDHA1|PDHA2|PDHB|PFKFB1|PFKM|PFKP|PGAM2|PGK1|PGK2|PKLR|PKM2|TPI1|UEVLD|
mitochondrion organization	GO:0007005	56	56	16	3.095e-05	0.001648	1	1	0.896		AKT1|ATP7A|BAK1|BBC3|BCL2|BCL2L1|BID|BNIP3|CAV2|CDKN2A|CLN8|COX10|DNM1L|FIS1|FXC1|GPX1|GRPEL1|HSPD1|IFI6|MFN1|MFN2|MIPEP|MPV17|MRPL12|MSTO1|MTERF|NDUFS4|NDUFS5|NDUFS7|NDUFS8|OPA1|PIM2|PMAIP1|POLG|POLRMT|PPARGC1A|SFN|SH3GLB1|SLC25A4|SOD2|TAZ|TFAM|TFB2M|TIMM10|TIMM13|TIMM17A|TIMM17B|TIMM23|TIMM44|TIMM8A|TIMM8B|TIMM9|TOMM34|TOMM40|TP53|TSPO|
positive regulation of protein ubiquitination	GO:0031398	64	64	17	4.957e-05	0.002568	1	1	0.807		ANAPC1|ANAPC10|ANAPC2|ANAPC5|BCL10|BRCA1|BTRC|CCNB1|CDC16|CDC20|CDC23|CDC27|CUL1|FBXO5|FZR1|PLK1|PSMA1|PSMA2|PSMA3|PSMA4|PSMA5|PSMA6|PSMA7|PSMB1|PSMB10|PSMB2|PSMB3|PSMB4|PSMB5|PSMB6|PSMB7|PSMB8|PSMB9|PSMC1|PSMC2|PSMC3|PSMC4|PSMC5|PSMC6|PSMD1|PSMD10|PSMD11|PSMD12|PSMD13|PSMD14|PSMD2|PSMD3|PSMD4|PSMD5|PSMD6|PSMD7|PSMD8|PSMD9|PSME1|PSME2|PSME3|PSMF1|SKP1|STUB1|UBB|UBE2C|UBE2D1|UBE2E1|UBE2N|
protein targeting to mitochondrion	GO:0006626	17	17	8	5.996e-05	0.003025	1	1	0.604		FXC1|GRPEL1|HSPD1|MFN2|MIPEP|TIMM10|TIMM13|TIMM17A|TIMM17B|TIMM23|TIMM44|TIMM8A|TIMM8B|TIMM9|TOMM34|TOMM40|TSPO|
regulation of ubiquitin-protein ligase activity	GO:0051438	66	66	17	7.569e-05	0.003721	1	1	0.783		ANAPC1|ANAPC10|ANAPC2|ANAPC5|BTRC|BUB1B|BUB3|CCNB1|CDC16|CDC20|CDC23|CDC27|CUL1|FBXO5|FEM1B|FZR1|MAD2L1|PLK1|PSMA1|PSMA2|PSMA3|PSMA4|PSMA5|PSMA6|PSMA7|PSMB1|PSMB10|PSMB2|PSMB3|PSMB4|PSMB5|PSMB6|PSMB7|PSMB8|PSMB9|PSMC1|PSMC2|PSMC3|PSMC4|PSMC5|PSMC6|PSMD1|PSMD10|PSMD11|PSMD12|PSMD13|PSMD14|PSMD2|PSMD3|PSMD4|PSMD5|PSMD6|PSMD7|PSMD8|PSMD9|PSME1|PSME2|PSME3|PSMF1|SKP1|UBB|UBE2C|UBE2D1|UBE2E1|UBE2N|ZER…
positive regulation of ubiquitin-protein ligase activity involved in mitotic cell cycle	GO:0051437	60	60	16	7.797e-05	0.003737	1	1	0.759		ANAPC1|ANAPC10|ANAPC2|ANAPC5|BTRC|CCNB1|CDC16|CDC20|CDC23|CDC27|CUL1|FBXO5|FZR1|PLK1|PSMA1|PSMA2|PSMA3|PSMA4|PSMA5|PSMA6|PSMA7|PSMB1|PSMB10|PSMB2|PSMB3|PSMB4|PSMB5|PSMB6|PSMB7|PSMB8|PSMB9|PSMC1|PSMC2|PSMC3|PSMC4|PSMC5|PSMC6|PSMD1|PSMD10|PSMD11|PSMD12|PSMD13|PSMD14|PSMD2|PSMD3|PSMD4|PSMD5|PSMD6|PSMD7|PSMD8|PSMD9|PSME1|PSME2|PSME3|PSMF1|SKP1|UBB|UBE2C|UBE2D1|UBE2E1|
nucleotide biosynthetic process	GO:0009165	99	99	22	8.229e-05	0.003848	1	1	0.96		ADA|ADCY1|ADCY2|ADCY3|ADCY6|ADCY7|ADCY8|ADCY9|ADM|ADORA2A|ADSL|ADSS|AK5|ATIC|ATP5B|ATP5C1|ATP5D|ATP5E|ATP5F1|ATP5G1|ATP5G2|ATP5G3|ATP5H|ATP5I|ATP5J|ATP5J2|ATP5L|ATP5O|ATP6AP1|ATP6V0C|ATP6V1A|ATP6V1B1|ATP6V1B2|C16orf7|C9orf95|CAD|COASY|CTPS|CTPS2|DCTD|DHFR|DHFRL1|DHODH|DTYMK|GART|GMDS|GMPS|GUCY1A2|GUCY1A3|GUCY1B3|GUCY2C|GUCY2D|GUCY2F|HPRT1|IMPDH1|IMPDH2|ITGB1BP3|KYNU|ME1|MON2|MTHFD1|MTHFD2L|NME1|N…
microtubule-based movement	GO:0007018	67	67	17	9.281e-05	0.004236	1	1	0.521		ACTR10|APBA1|CENPE|DNAH17|DNAH3|DNAH7|DNAH9|DNAL4|DYNC1H1|DYNC1I1|DYNC1I2|DYNC2H1|DYNLRB1|KIF11|KIF13B|KIF14|KIF15|KIF17|KIF18A|KIF1A|KIF1B|KIF1C|KIF20A|KIF21B|KIF22|KIF23|KIF25|KIF26B|KIF2A|KIF2C|KIF3A|KIF3B|KIF3C|KIF4A|KIF5A|KIF5B|KIF5C|KIFC1|KIFC3|KTN1|LRPPRC|MAP1S|NEFL|NEFM|OPA1|RHOT1|RHOT2|TUBA1A|TUBA1B|TUBA1C|TUBA3C|TUBA3D|TUBA3E|TUBA4A|TUBA8|TUBAL3|TUBB|TUBB1|TUBB2A|TUBB2B|TUBB2C|TUBB3|TUB…
positive regulation of ubiquitin-protein ligase activity	GO:0051443	61	61	16	9.674e-05	0.004313	1	1	0.771		ANAPC1|ANAPC10|ANAPC2|ANAPC5|BTRC|CCNB1|CDC16|CDC20|CDC23|CDC27|CUL1|FBXO5|FZR1|PLK1|PSMA1|PSMA2|PSMA3|PSMA4|PSMA5|PSMA6|PSMA7|PSMB1|PSMB10|PSMB2|PSMB3|PSMB4|PSMB5|PSMB6|PSMB7|PSMB8|PSMB9|PSMC1|PSMC2|PSMC3|PSMC4|PSMC5|PSMC6|PSMD1|PSMD10|PSMD11|PSMD12|PSMD13|PSMD14|PSMD2|PSMD3|PSMD4|PSMD5|PSMD6|PSMD7|PSMD8|PSMD9|PSME1|PSME2|PSME3|PSMF1|SKP1|UBB|UBE2C|UBE2D1|UBE2E1|UBE2N|
protein localization to mitochondrion	GO:0070585	18	18	8	9.919e-05	0.004322	1	1	0.637	GO:0072655|establishment of protein localization to mitochondrion,	FXC1|GRPEL1|HSPD1|MFN2|MIPEP|SH3GLB1|TIMM10|TIMM13|TIMM17A|TIMM17B|TIMM23|TIMM44|TIMM8A|TIMM8B|TIMM9|TOMM34|TOMM40|TSPO|
establishment of protein localization to mitochondrion	GO:0072655	18	18	8	9.919e-05	0.004322	1	1	0.637	GO:0070585|protein localization to mitochondrion,	FXC1|GRPEL1|HSPD1|MFN2|MIPEP|SH3GLB1|TIMM10|TIMM13|TIMM17A|TIMM17B|TIMM23|TIMM44|TIMM8A|TIMM8B|TIMM9|TOMM34|TOMM40|TSPO|
regulation of protein ubiquitination	GO:0031396	74	74	18	0.0001054	0.004491	1	1	0.821		ANAPC1|ANAPC10|ANAPC2|ANAPC5|BCL10|BRCA1|BTRC|BUB1B|BUB3|CCNB1|CDC16|CDC20|CDC23|CDC27|CUL1|FBXO5|FEM1B|FZR1|GCLC|GTPBP4|MAD2L1|PLK1|PRKCG|PSMA1|PSMA2|PSMA3|PSMA4|PSMA5|PSMA6|PSMA7|PSMB1|PSMB10|PSMB2|PSMB3|PSMB4|PSMB5|PSMB6|PSMB7|PSMB8|PSMB9|PSMC1|PSMC2|PSMC3|PSMC4|PSMC5|PSMC6|PSMD1|PSMD10|PSMD11|PSMD12|PSMD13|PSMD14|PSMD2|PSMD3|PSMD4|PSMD5|PSMD6|PSMD7|PSMD8|PSMD9|PSME1|PSME2|PSME3|PSMF1|RNF139|S…
monosaccharide catabolic process	GO:0046365	50	50	14	0.0001222	0.005094	1	1	0.877		ADPGK|AKR1A1|ALDOA|ALDOB|ALDOC|BPGM|DHTKD1|DLAT|ENO1|ENO2|ENO3|FUT1|FUT2|FUT4|FUT5|FUT6|FUT7|FUT8|FUT9|G6PD|GAPDH|GCK|GPI|H6PD|HK1|HK2|HK3|HKDC1|MDH1|MDH2|OGDH|OGDHL|PDHA1|PDHA2|PDHB|PFKFB1|PFKM|PFKP|PGAM2|PGD|PGK1|PGK2|PGLS|PKLR|PKM2|RPIA|TALDO1|TKTL1|TPI1|UEVLD|
regulation of ligase activity	GO:0051340	69	69	17	0.0001375	0.005608	1	1	0.805		ANAPC1|ANAPC10|ANAPC2|ANAPC5|BTRC|BUB1B|BUB3|CCNB1|CDC16|CDC20|CDC23|CDC27|CUL1|FBXO5|FEM1B|FZR1|GCLM|MAD2L1|NHEJ1|PLK1|PSMA1|PSMA2|PSMA3|PSMA4|PSMA5|PSMA6|PSMA7|PSMB1|PSMB10|PSMB2|PSMB3|PSMB4|PSMB5|PSMB6|PSMB7|PSMB8|PSMB9|PSMC1|PSMC2|PSMC3|PSMC4|PSMC5|PSMC6|PSMD1|PSMD10|PSMD11|PSMD12|PSMD13|PSMD14|PSMD2|PSMD3|PSMD4|PSMD5|PSMD6|PSMD7|PSMD8|PSMD9|PSME1|PSME2|PSME3|PSMF1|SKP1|UBB|UBE2C|UBE2D1|UBE2E…
regulation of ubiquitin-protein ligase activity involved in mitotic cell cycle	GO:0051439	63	63	16	0.0001464	0.005848	1	1	0.775		ANAPC1|ANAPC10|ANAPC2|ANAPC5|BTRC|BUB1B|BUB3|CCNB1|CDC16|CDC20|CDC23|CDC27|CUL1|FBXO5|FZR1|MAD2L1|PLK1|PSMA1|PSMA2|PSMA3|PSMA4|PSMA5|PSMA6|PSMA7|PSMB1|PSMB10|PSMB2|PSMB3|PSMB4|PSMB5|PSMB6|PSMB7|PSMB8|PSMB9|PSMC1|PSMC2|PSMC3|PSMC4|PSMC5|PSMC6|PSMD1|PSMD10|PSMD11|PSMD12|PSMD13|PSMD14|PSMD2|PSMD3|PSMD4|PSMD5|PSMD6|PSMD7|PSMD8|PSMD9|PSME1|PSME2|PSME3|PSMF1|SKP1|UBB|UBE2C|UBE2D1|UBE2E1|
anaphase-promoting complex-dependent proteasomal ubiquitin-dependent protein catabolic process	GO:0031145	57	57	15	0.0001525	0.005967	1	1	0.772		ANAPC1|ANAPC10|ANAPC2|ANAPC5|BUB1B|BUB3|CCNB1|CDC16|CDC20|CDC23|CDC27|MAD2L1|PSMA1|PSMA2|PSMA3|PSMA4|PSMA5|PSMA6|PSMA7|PSMB1|PSMB10|PSMB2|PSMB3|PSMB4|PSMB5|PSMB6|PSMB7|PSMB8|PSMB9|PSMC1|PSMC2|PSMC3|PSMC4|PSMC5|PSMC6|PSMD1|PSMD10|PSMD11|PSMD12|PSMD13|PSMD14|PSMD2|PSMD3|PSMD4|PSMD5|PSMD6|PSMD7|PSMD8|PSMD9|PSME1|PSME2|PSME3|PSMF1|UBB|UBE2C|UBE2D1|UBE2E1|
positive regulation of ligase activity	GO:0051351	64	64	16	0.0001787	0.006852	1	1	0.8		ANAPC1|ANAPC10|ANAPC2|ANAPC5|BTRC|CCNB1|CDC16|CDC20|CDC23|CDC27|CUL1|FBXO5|FZR1|GCLM|NHEJ1|PLK1|PSMA1|PSMA2|PSMA3|PSMA4|PSMA5|PSMA6|PSMA7|PSMB1|PSMB10|PSMB2|PSMB3|PSMB4|PSMB5|PSMB6|PSMB7|PSMB8|PSMB9|PSMC1|PSMC2|PSMC3|PSMC4|PSMC5|PSMC6|PSMD1|PSMD10|PSMD11|PSMD12|PSMD13|PSMD14|PSMD2|PSMD3|PSMD4|PSMD5|PSMD6|PSMD7|PSMD8|PSMD9|PSME1|PSME2|PSME3|PSMF1|SKP1|UBB|UBE2C|UBE2D1|UBE2E1|UBE2N|XRCC4|
cellular protein complex assembly	GO:0043623	98	98	21	0.0002041	0.007672	1	1	0.859		ADRB2|ADRM1|ANG|AP2S1|APCS|ARHGAP6|ARL2|ARPC4|ATPAF2|CCT6B|CD3E|CENPE|CENPF|CENPJ|COX10|COX11|COX15|CSE1L|FGA|FGB|FGG|FKBP4|FMOD|GSN|HIP1|IPO13|IPO4|IPO7|IPO8|IPO9|KPNB1|MAPK8IP2|MIS12|MSTO1|MYH11|NCK1|NCK2|NDUFS4|NDUFS5|NDUFS7|NDUFS8|NUBP1|NUP205|NUP98|PEX13|PICALM|PILRB|PRLR|PSMG1|PSMG2|PTK2|PTK2B|PXN|RAC1|RANBP17|SCO2|SMAD3|SMAD4|SNAP91|SRC|SURF1|TAZ|TCP1|TGFBR1|THEG|TMEM48|TNPO1|TNPO2|TPPP|TT…
glucose catabolic process	GO:0006007	41	41	12	0.0002342	0.008632	1	1	0.849		ADPGK|ALDOA|ALDOB|ALDOC|BPGM|DHTKD1|DLAT|ENO1|ENO2|ENO3|G6PD|GAPDH|GCK|GPI|H6PD|HK1|HK2|HK3|HKDC1|MDH1|MDH2|OGDH|OGDHL|PDHA1|PDHA2|PDHB|PFKFB1|PFKM|PFKP|PGAM2|PGD|PGK1|PGK2|PGLS|PKLR|PKM2|RPIA|TALDO1|TKTL1|TPI1|UEVLD|
mitochondrial transport	GO:0006839	47	47	13	0.0002428	0.008781	1	1	0.805		ATP5D|ATP5O|BAK1|BCL2|BCL2L1|BNIP3|CPT1B|CPT2|FXC1|GRPEL1|HSP90AA1|HSPD1|KIAA1279|MFN2|MIPEP|MTX2|SH3GLB1|SLC25A1|SLC25A10|SLC25A12|SLC25A13|SLC25A14|SLC25A15|SLC25A17|SLC25A20|SLC25A30|SLC25A36|SLC25A37|SLC25A4|SLC25A6|STARD3|TIMM10|TIMM13|TIMM17A|TIMM17B|TIMM23|TIMM44|TIMM8A|TIMM8B|TIMM9|TOMM34|TOMM40|TP53|TSPO|UCP1|UCP2|UCP3|
hexose catabolic process	GO:0019320	49	49	13	0.0003806	0.0135102	1	1	0.872		ADPGK|ALDOA|ALDOB|ALDOC|BPGM|DHTKD1|DLAT|ENO1|ENO2|ENO3|FUT1|FUT2|FUT4|FUT5|FUT6|FUT7|FUT8|FUT9|G6PD|GAPDH|GCK|GPI|H6PD|HK1|HK2|HK3|HKDC1|MDH1|MDH2|OGDH|OGDHL|PDHA1|PDHA2|PDHB|PFKFB1|PFKM|PFKP|PGAM2|PGD|PGK1|PGK2|PGLS|PKLR|PKM2|RPIA|TALDO1|TKTL1|TPI1|UEVLD|
tricarboxylic acid cycle	GO:0006099	22	22	8	0.0005177	0.018043	1	1	0.796	GO:0046356|acetyl-CoA catabolic process,	ACO1|ACO2|CS|DLST|FH|IDH1|IDH2|IDH3A|IDH3B|IDH3G|KIAA0100|MDH1|MDH2|NNT|PDHB|SDHA|SDHB|SDHC|SDHD|SUCLA2|SUCLG1|SUCLG2|
acetyl-CoA catabolic process	GO:0046356	22	22	8	0.0005177	0.018043	1	1	0.796	GO:0006099|tricarboxylic acid cycle,	ACO1|ACO2|CS|DLST|FH|IDH1|IDH2|IDH3A|IDH3B|IDH3G|KIAA0100|MDH1|MDH2|NNT|PDHB|SDHA|SDHB|SDHC|SDHD|SUCLA2|SUCLG1|SUCLG2|
proteasomal protein catabolic process	GO:0010498	70	70	16	0.0005342	0.0182862	1	1	0.823	GO:0043161|proteasomal ubiquitin-dependent protein catabolic process,	AMFR|ANAPC1|ANAPC10|ANAPC2|ANAPC5|BUB1B|BUB3|CCNB1|CD2AP|CDC16|CDC20|CDC23|CDC27|DERL1|DERL2|EDEM1|EDEM3|FAF1|KIAA0368|MAD2L1|NPLOC4|PCNP|PSMA1|PSMA2|PSMA3|PSMA4|PSMA5|PSMA6|PSMA7|PSMB1|PSMB10|PSMB2|PSMB3|PSMB4|PSMB5|PSMB6|PSMB7|PSMB8|PSMB9|PSMC1|PSMC2|PSMC3|PSMC4|PSMC5|PSMC6|PSMD1|PSMD10|PSMD11|PSMD12|PSMD13|PSMD14|PSMD2|PSMD3|PSMD4|PSMD5|PSMD6|PSMD7|PSMD8|PSMD9|PSME1|PSME2|PSME3|PSMF1|RAD23A|RA…
proteasomal ubiquitin-dependent protein catabolic process	GO:0043161	70	70	16	0.0005342	0.0182862	1	1	0.823	GO:0010498|proteasomal protein catabolic process,	AMFR|ANAPC1|ANAPC10|ANAPC2|ANAPC5|BUB1B|BUB3|CCNB1|CD2AP|CDC16|CDC20|CDC23|CDC27|DERL1|DERL2|EDEM1|EDEM3|FAF1|KIAA0368|MAD2L1|NPLOC4|PCNP|PSMA1|PSMA2|PSMA3|PSMA4|PSMA5|PSMA6|PSMA7|PSMB1|PSMB10|PSMB2|PSMB3|PSMB4|PSMB5|PSMB6|PSMB7|PSMB8|PSMB9|PSMC1|PSMC2|PSMC3|PSMC4|PSMC5|PSMC6|PSMD1|PSMD10|PSMD11|PSMD12|PSMD13|PSMD14|PSMD2|PSMD3|PSMD4|PSMD5|PSMD6|PSMD7|PSMD8|PSMD9|PSME1|PSME2|PSME3|PSMF1|RAD23A|RA…
cofactor catabolic process	GO:0051187	28	28	9	0.0006617	0.0218709	1	1	0.855		ACO1|ACO2|ALDH1L1|AMBP|BLVRA|CS|DLST|FH|HMOX1|HMOX2|IDH1|IDH2|IDH3A|IDH3B|IDH3G|KIAA0100|MDH1|MDH2|NNT|PDHB|SDHA|SDHB|SDHC|SDHD|SUCLA2|SUCLG1|SUCLG2|UGT1A1|
negative regulation of ligase activity	GO:0051352	58	58	14	0.0006556	0.0220478	1	1	0.777	GO:0051436|negative regulation of ubiquitin-protein ligase activity involved in mitotic cell cycle, GO:0051444|negative regulation of ubiquitin-protein ligase activity,	ANAPC1|ANAPC10|ANAPC2|ANAPC5|BUB1B|BUB3|CDC16|CDC20|CDC23|CDC27|FBXO5|FZR1|MAD2L1|PSMA1|PSMA2|PSMA3|PSMA4|PSMA5|PSMA6|PSMA7|PSMB1|PSMB10|PSMB2|PSMB3|PSMB4|PSMB5|PSMB6|PSMB7|PSMB8|PSMB9|PSMC1|PSMC2|PSMC3|PSMC4|PSMC5|PSMC6|PSMD1|PSMD10|PSMD11|PSMD12|PSMD13|PSMD14|PSMD2|PSMD3|PSMD4|PSMD5|PSMD6|PSMD7|PSMD8|PSMD9|PSME1|PSME2|PSME3|PSMF1|UBB|UBE2C|UBE2D1|UBE2E1|
negative regulation of ubiquitin-protein ligase activity involved in mitotic cell cycle	GO:0051436	58	58	14	0.0006556	0.0220478	1	1	0.777	GO:0051352|negative regulation of ligase activity, GO:0051444|negative regulation of ubiquitin-protein ligase activity,	ANAPC1|ANAPC10|ANAPC2|ANAPC5|BUB1B|BUB3|CDC16|CDC20|CDC23|CDC27|FBXO5|FZR1|MAD2L1|PSMA1|PSMA2|PSMA3|PSMA4|PSMA5|PSMA6|PSMA7|PSMB1|PSMB10|PSMB2|PSMB3|PSMB4|PSMB5|PSMB6|PSMB7|PSMB8|PSMB9|PSMC1|PSMC2|PSMC3|PSMC4|PSMC5|PSMC6|PSMD1|PSMD10|PSMD11|PSMD12|PSMD13|PSMD14|PSMD2|PSMD3|PSMD4|PSMD5|PSMD6|PSMD7|PSMD8|PSMD9|PSME1|PSME2|PSME3|PSMF1|UBB|UBE2C|UBE2D1|UBE2E1|
negative regulation of ubiquitin-protein ligase activity	GO:0051444	58	58	14	0.0006556	0.0220478	1	1	0.777	GO:0051436|negative regulation of ubiquitin-protein ligase activity involved in mitotic cell cycle, GO:0051352|negative regulation of ligase activity,	ANAPC1|ANAPC10|ANAPC2|ANAPC5|BUB1B|BUB3|CDC16|CDC20|CDC23|CDC27|FBXO5|FZR1|MAD2L1|PSMA1|PSMA2|PSMA3|PSMA4|PSMA5|PSMA6|PSMA7|PSMB1|PSMB10|PSMB2|PSMB3|PSMB4|PSMB5|PSMB6|PSMB7|PSMB8|PSMB9|PSMC1|PSMC2|PSMC3|PSMC4|PSMC5|PSMC6|PSMD1|PSMD10|PSMD11|PSMD12|PSMD13|PSMD14|PSMD2|PSMD3|PSMD4|PSMD5|PSMD6|PSMD7|PSMD8|PSMD9|PSME1|PSME2|PSME3|PSMF1|UBB|UBE2C|UBE2D1|UBE2E1|
coenzyme catabolic process	GO:0009109	23	23	8	0.0007299	0.023715	1	1	0.809		ACO1|ACO2|ALDH1L1|CS|DLST|FH|IDH1|IDH2|IDH3A|IDH3B|IDH3G|KIAA0100|MDH1|MDH2|NNT|PDHB|SDHA|SDHB|SDHC|SDHD|SUCLA2|SUCLG1|SUCLG2|
carbohydrate catabolic process	GO:0016052	59	59	14	0.0007876	0.0251627	1	1	0.895	GO:0044724|single-organism carbohydrate catabolic process,	ADPGK|AKR1A1|ALDOA|ALDOB|ALDOC|BPGM|CHIA|CHIT1|DHTKD1|DLAT|ENO1|ENO2|ENO3|FUT1|FUT2|FUT4|FUT5|FUT6|FUT7|FUT8|FUT9|G6PC|G6PD|GAA|GAPDH|GCK|GM2A|GPI|H6PD|HEXB|HK1|HK2|HK3|HKDC1|MDH1|MDH2|MGAM|OGDH|OGDHL|PDHA1|PDHA2|PDHB|PFKFB1|PFKM|PFKP|PGAM2|PGD|PGK1|PGK2|PGLS|PKLR|PKM2|PYGB|RPIA|TALDO1|TKTL1|TPI1|TREH|UEVLD|
single-organism carbohydrate catabolic process	GO:0044724	59	59	14	0.0007876	0.0251627	1	1	0.895	GO:0016052|carbohydrate catabolic process,	ADPGK|AKR1A1|ALDOA|ALDOB|ALDOC|BPGM|CHIA|CHIT1|DHTKD1|DLAT|ENO1|ENO2|ENO3|FUT1|FUT2|FUT4|FUT5|FUT6|FUT7|FUT8|FUT9|G6PC|G6PD|GAA|GAPDH|GCK|GM2A|GPI|H6PD|HEXB|HK1|HK2|HK3|HKDC1|MDH1|MDH2|MGAM|OGDH|OGDHL|PDHA1|PDHA2|PDHB|PFKFB1|PFKM|PFKP|PGAM2|PGD|PGK1|PGK2|PGLS|PKLR|PKM2|PYGB|RPIA|TALDO1|TKTL1|TPI1|TREH|UEVLD|
establishment of protein localization to organelle	GO:0072594	41	41	11	0.0009557	0.0295487	1	1	0.875		AGXT|AP3B1|ATG4A|FXC1|GRPEL1|HSPD1|MFN2|MIPEP|NAGPA|OPTN|PACS1|PEX1|PEX10|PEX12|PEX13|PEX14|PEX16|PEX19|PEX26|PEX3|PEX6|PEX7|SH3GLB1|SRP19|SRP54|SRP72|SRP9|SRPR|TIMM10|TIMM13|TIMM17A|TIMM17B|TIMM23|TIMM44|TIMM8A|TIMM8B|TIMM9|TOMM34|TOMM40|TSPO|ZFYVE16|
protein import into mitochondrial inner membrane	GO:0045039	6	6	4	0.0009433	0.0296449	1	1	0.32	GO:0042719|mitochondrial intermembrane space protein transporter complex,	FXC1|TIMM10|TIMM13|TIMM8A|TIMM8B|TIMM9|
acetyl-CoA metabolic process	GO:0006084	24	24	8	0.001007	0.0306368	1	1	0.822		ACO1|ACO2|CS|DLAT|DLST|FH|IDH1|IDH2|IDH3A|IDH3B|IDH3G|KIAA0100|MDH1|MDH2|MLYCD|NNT|PDHB|SDHA|SDHB|SDHC|SDHD|SUCLA2|SUCLG1|SUCLG2|
negative regulation of protein ubiquitination	GO:0031397	62	62	14	0.001325	0.0396947	1	1	0.814		ANAPC1|ANAPC10|ANAPC2|ANAPC5|BUB1B|BUB3|CDC16|CDC20|CDC23|CDC27|FBXO5|FZR1|GCLC|GTPBP4|MAD2L1|PRKCG|PSMA1|PSMA2|PSMA3|PSMA4|PSMA5|PSMA6|PSMA7|PSMB1|PSMB10|PSMB2|PSMB3|PSMB4|PSMB5|PSMB6|PSMB7|PSMB8|PSMB9|PSMC1|PSMC2|PSMC3|PSMC4|PSMC5|PSMC6|PSMD1|PSMD10|PSMD11|PSMD12|PSMD13|PSMD14|PSMD2|PSMD3|PSMD4|PSMD5|PSMD6|PSMD7|PSMD8|PSMD9|PSME1|PSME2|PSME3|PSMF1|TSC1|UBB|UBE2C|UBE2D1|UBE2E1|
acyl-CoA metabolic process	GO:0006637	31	31	9	0.001498	0.044192	1	1	0.817	GO:0035383|thioester metabolic process,	ACO1|ACO2|ACOT1|ACOT2|ACOT8|ACOT9|ACSL6|CS|DLAT|DLST|FH|GLYAT|IDH1|IDH2|IDH3A|IDH3B|IDH3G|KIAA0100|MDH1|MDH2|MLYCD|NNT|OXSM|PDHB|SDHA|SDHB|SDHC|SDHD|SUCLA2|SUCLG1|SUCLG2|
thioester metabolic process	GO:0035383	31	31	9	0.001498	0.044192	1	1	0.817	GO:0006637|acyl-CoA metabolic process,	ACO1|ACO2|ACOT1|ACOT2|ACOT8|ACOT9|ACSL6|CS|DLAT|DLST|FH|GLYAT|IDH1|IDH2|IDH3A|IDH3B|IDH3G|KIAA0100|MDH1|MDH2|MLYCD|NNT|OXSM|PDHB|SDHA|SDHB|SDHC|SDHD|SUCLA2|SUCLG1|SUCLG2|

## Sheet: glutamine metabolism
Name	ID	Probes	NumGenes	RawScore	Pval	CorrectedPvalue	MFPvalue	CorrectedMFPvalue	Multifuntionality	Same as	GeneMembers
cell fate commitment	GO:0045165	59	59	14	7.687e-06	0.007368	0.143125	1	0.894		ASCL1|ATOH1|BMP2|BMP4|CTNNB1|CYP26B1|EYA2|FGF2|FGF3|FKBP8|FOXC2|FRS2|GAS1|GATA2|GATA3|GCM1|GFI1|GLI2|GLI3|HES1|HOXA11|HOXA2|HOXC11|IFRD1|JAG1|JAG2|KLF4|LBX1|MCL1|MYOD1|NEUROD1|NEUROD4|NEUROG1|NEUROG2|NKX2-2|NOTCH2|NOTCH3|NOTCH4|OLIG2|PAX6|POU6F2|PROX1|SALL1|SHH|SMAD2|SMARCA4|SOX2|SOX9|SPRY1|SPRY2|TAL1|TBX6|TCF3|TCF7L2|TGFB2|TLX1|TLX3|TRIM15|WNT1|
small molecule catabolic process	GO:0044282	92	92	18	7.644e-06	0.0146541	0.008978	1	0.919	GO:0044712|single-organism catabolic process,	AASS|ABAT|ACAD8|ACADM|ACADS|ACADVL|ACOX1|ACOX2|ACOX3|ADIPOQ|AHCY|AKR1A1|AKR1D1|ALDH1L1|ALDH4A1|ALDH5A1|AMT|APOE|ARG1|ASL|ASPA|ASRGL1|AUH|BCAT2|BCKDHA|BCKDHB|BCKDK|BDH2|CEL|COMT|CPT1A|CPT1B|CPT2|CYP39A1|CYP46A1|CYP7A1|DBH|DCI|DDAH1|DDAH2|DDO|DIO3|ECH1|ECHS1|FAH|GAD1|GAD2|GCH1|GCSH|GLDC|GLS|GLUD1|GOT1|GOT2|GSTZ1|HADHA|HADHB|HAL|HAO1|HAO2|HGD|HIBCH|HPD|HSD17B4|KYNU|MAOA|MCCC1|MCCC2|MOXD1|MTHFD1|PAH|…
single-organism catabolic process	GO:0044712	92	92	18	7.644e-06	0.0146541	0.008978	1	0.919	GO:0044282|small molecule catabolic process,	AASS|ABAT|ACAD8|ACADM|ACADS|ACADVL|ACOX1|ACOX2|ACOX3|ADIPOQ|AHCY|AKR1A1|AKR1D1|ALDH1L1|ALDH4A1|ALDH5A1|AMT|APOE|ARG1|ASL|ASPA|ASRGL1|AUH|BCAT2|BCKDHA|BCKDHB|BCKDK|BDH2|CEL|COMT|CPT1A|CPT1B|CPT2|CYP39A1|CYP46A1|CYP7A1|DBH|DCI|DDAH1|DDAH2|DDO|DIO3|ECH1|ECHS1|FAH|GAD1|GAD2|GCH1|GCSH|GLDC|GLS|GLUD1|GOT1|GOT2|GSTZ1|HADHA|HADHB|HAL|HAO1|HAO2|HGD|HIBCH|HPD|HSD17B4|KYNU|MAOA|MCCC1|MCCC2|MOXD1|MTHFD1|PAH|…
glutamine family amino acid metabolic process	GO:0009064	39	39	10	7.613e-05	0.024322	0.0279175	1	0.887		ALDH18A1|ALDH4A1|ALDH5A1|ARG1|ARG2|ART4|ASL|ASNS|ASNSD1|ASRGL1|CAD|CORO2A|CPS1|CTPS|CTPS2|DDAH1|DDAH2|FAH|GAD1|GAD2|GCLC|GCLM|GFPT1|GFPT2|GGH|GLS|GLS2|GLUD1|GLUD2|GLUL|GMPS|OTC|PFAS|PPAT|PRODH|PRODH2|PYCR1|PYCRL|SIRT7|
organic acid catabolic process	GO:0016054	80	80	15	7.279e-05	0.027909	0.008226	1	0.916	GO:0046395|carboxylic acid catabolic process,	AASS|ABAT|ACAD8|ACADM|ACADS|ACADVL|ACOX1|ACOX2|ACOX3|ADIPOQ|AHCY|AKR1A1|AKR1D1|ALDH1L1|ALDH4A1|ALDH5A1|AMT|ARG1|ASL|ASPA|ASRGL1|AUH|BCAT2|BCKDHA|BCKDHB|BCKDK|BDH2|CEL|CPT1A|CPT1B|CPT2|CYP39A1|DBH|DCI|DDAH1|DDAH2|DDO|DIO3|ECH1|ECHS1|FAH|GAD1|GAD2|GCH1|GCSH|GLDC|GLS|GLUD1|GOT1|GOT2|GSTZ1|HADHA|HADHB|HAL|HAO1|HAO2|HGD|HIBCH|HPD|HSD17B4|KYNU|MCCC1|MCCC2|MOXD1|MTHFD1|PAH|PCYOX1|PDPR|PEX13|PPARD|PRODH|…
carboxylic acid catabolic process	GO:0046395	80	80	15	7.279e-05	0.027909	0.008226	1	0.916	GO:0016054|organic acid catabolic process,	AASS|ABAT|ACAD8|ACADM|ACADS|ACADVL|ACOX1|ACOX2|ACOX3|ADIPOQ|AHCY|AKR1A1|AKR1D1|ALDH1L1|ALDH4A1|ALDH5A1|AMT|ARG1|ASL|ASPA|ASRGL1|AUH|BCAT2|BCKDHA|BCKDHB|BCKDK|BDH2|CEL|CPT1A|CPT1B|CPT2|CYP39A1|DBH|DCI|DDAH1|DDAH2|DDO|DIO3|ECH1|ECHS1|FAH|GAD1|GAD2|GCH1|GCSH|GLDC|GLS|GLUD1|GOT1|GOT2|GSTZ1|HADHA|HADHB|HAL|HAO1|HAO2|HGD|HIBCH|HPD|HSD17B4|KYNU|MCCC1|MCCC2|MOXD1|MTHFD1|PAH|PCYOX1|PDPR|PEX13|PPARD|PRODH|…
regulation of anatomical structure morphogenesis	GO:0022603	98	98	17	6.885e-05	0.032996	0.0704491	1	0.96		ADORA2B|AGGF1|AMOT|ANGPTL3|ANGPTL4|APOE|APOH|ATP10A|B4GALT1|BTG1|CDC42EP1|CDC42EP2|CDC42EP3|CDC42EP4|CDC42SE1|CDH4|CFDP1|CHRNA7|CHRNB2|COL4A2|COL4A3|CRHR2|CYFIP1|DLC1|EPB42|EPHB4|ERAP1|ERBB2|EZR|FERMT2|FGD1|FGD6|FGF2|FGF3|FOXO4|FRS2|GAS2|GNA13|GRLF1|HHEX|HIF1A|HOXA11|HOXC11|HTATIP2|IFT88|ITGA7|ITGB2|KLK3|KLK8|KRT1|LECT1|LIMK1|LST1|MAPT|METRN|MYH10|MYH14|MYH9|NEFM|NF1|NGFR|NPPB|NPR1|NRCAM|NTN1|PAL…
glutamine family amino acid catabolic process	GO:0009065	13	13	6	5.579e-05	0.0356493	0.0395997	1	0.75		ALDH4A1|ARG1|ASL|ASRGL1|DDAH1|DDAH2|FAH|GAD1|GAD2|GLS|GLUD1|PRODH|PRODH2|

## Sheet: immune response
Name	ID	Probes	NumGenes	RawScore	Pval	CorrectedPvalue	MFPvalue	CorrectedMFPvalue	Multifuntionality	Same as	GeneMembers
antigen processing and presentation of peptide antigen via MHC class I	GO:0002474	16	16	7	2.837e-09	5.439e-06	1	1	0.505		B2M|ERAP1|ERAP2|FCER1G|HFE|HLA-A|HLA-B|HLA-C|HLA-E|HLA-F|HLA-G|MICA|TAP2|TAPBP|TAPBPL|TRPC4AP|
antigen processing and presentation	GO:0019882	50	50	10	6.293e-09	6.032e-06	1	1	0.633		AP3B1|AP3D1|AZGP1|B2M|CD1A|CD1B|CD1C|CD1D|CD1E|CD209|CD74|CD8A|CLEC4M|CTSE|ERAP1|ERAP2|FCER1G|FCGRT|HFE|HLA-A|HLA-B|HLA-C|HLA-DMA|HLA-DMB|HLA-DOA|HLA-DOB|HLA-DPA1|HLA-DPB1|HLA-DQA1|HLA-DQA2|HLA-DQB1|HLA-DRA|HLA-DRB1|HLA-E|HLA-F|HLA-G|IFNG|MICA|MICB|MR1|PROCR|RAET1G|RAET1L|RELB|TAP2|TAPBP|TAPBPL|TRPC4AP|ULBP1|ULBP2|
antigen processing and presentation of peptide antigen	GO:0048002	19	19	7	1.199e-08	7.66e-06	1	1	0.636		B2M|CD209|CLEC4M|CTSE|ERAP1|ERAP2|FCER1G|HFE|HLA-A|HLA-B|HLA-C|HLA-E|HLA-F|HLA-G|MICA|TAP2|TAPBP|TAPBPL|TRPC4AP|
innate immune response	GO:0045087	85	85	9	9.791e-06	0.004692	1	1	0.828		APOA4|APOBEC3F|APOBEC3G|APOL1|BCL10|C1QA|C1QB|C1R|C1RL|C1S|C2|C3|C4A|C4B|C4BPA|C4BPB|C5|C6|C7|C8A|C8B|C8G|C9|CD180|CD46|CD55|CEBPG|CFB|CFD|CFH|CFHR5|CFI|CFP|CLEC7A|CLU|COLEC12|CORO1A|CR1|CR2|CRISP3|DDX58|DEFB1|DHX58|DMBT1|ECSIT|FCGR1A|IFIH1|IL18R1|IL18RAP|IL1R1|IL1RAP|IL1RAPL2|IL1RL1|IL1RL2|IL23A|KRT1|MASP1|MASP2|MBL2|MYD88|NOD2|PGLYRP1|PGLYRP4|PLUNC|PPARG|S100A7|SARM1|SERPING1|SFTPD|SIGIRR|SLAMF…
activation of immune response	GO:0002253	56	56	7	3.31e-05	0.0126887	1	1	0.865		BCL10|C1QA|C1QB|C1R|C1RL|C1S|C2|C3|C4A|C4B|C4BPA|C4BPB|C5|C6|C7|C8A|C8B|C8G|C9|CACNB3|CD46|CD55|CD79A|CFB|CFD|CFH|CFHR1|CFHR5|CFI|CFP|CLU|CR1|CR2|FCER1G|FYN|IKBKG|KLRK1|KRT1|LAT2|MALT1|MAP3K7|MASP1|MASP2|MBL2|MICA|MICB|MYD88|NOD2|PTPRC|SERPING1|SH2B2|SPG21|SYK|TLR2|TRAF6|UBE2N|
negative regulation of programmed cell death	GO:0043069	66	66	7	9.685e-05	0.0232075	1	1	0.911	GO:0060548|negative regulation of cell death,	ACVR1|AGT|ALB|AMIGO2|ANGPTL4|APOH|ASNS|BARD1|BCL10|BCL2|BCL3|BCL6|BNIP3L|BTG2|CASP3|CAT|CD74|CDKN1A|CIDEA|CLCF1|CLN3|CLN8|CTNNA1|DFFA|ERCC5|FAIM|FCER1G|GCLM|GCM2|GDNF|GSK3B|IHH|IL3|IL4|IL6|IL7|KRAS|LIG4|MAPK8|MIF|NEUROD1|NKX3-2|NME2|NRAS|NUAK2|NUP62|PCSK6|PIK3CG|PIM1|PPT1|PROC|PROP1|PSMC5|PTEN|RASA1|RB1CC1|SCG2|SMO|SOD1|SOD2|SORT1|STAT5A|STAT5B|TDGF1|VEGFA|WFS1|
negative regulation of cell death	GO:0060548	66	66	7	9.685e-05	0.0232075	1	1	0.911	GO:0043069|negative regulation of programmed cell death,	ACVR1|AGT|ALB|AMIGO2|ANGPTL4|APOH|ASNS|BARD1|BCL10|BCL2|BCL3|BCL6|BNIP3L|BTG2|CASP3|CAT|CD74|CDKN1A|CIDEA|CLCF1|CLN3|CLN8|CTNNA1|DFFA|ERCC5|FAIM|FCER1G|GCLM|GCM2|GDNF|GSK3B|IHH|IL3|IL4|IL6|IL7|KRAS|LIG4|MAPK8|MIF|NEUROD1|NKX3-2|NME2|NRAS|NUAK2|NUP62|PCSK6|PIK3CG|PIM1|PPT1|PROC|PROP1|PSMC5|PTEN|RASA1|RB1CC1|SCG2|SMO|SOD1|SOD2|SORT1|STAT5A|STAT5B|TDGF1|VEGFA|WFS1|
humoral immune response	GO:0006959	65	65	7	8.778e-05	0.024038	1	1	0.67		AIRE|BCL2|BCL3|BLNK|BST1|BST2|C1QA|C1QB|C1R|C1RL|C1S|C2|C3|C4A|C4B|C4BPA|C4BPB|C5|C6|C7|C8A|C8B|C8G|C9|CCL2|CCR6|CD28|CD46|CD55|CD83|CFB|CFD|CFH|CFHR1|CFHR5|CFI|CFP|CLU|CR1|CR2|DMBT1|EBI3|GPI|IL6|IL7|KRT1|LTA|LTF|LY86|MASP1|MASP2|MBL2|MNX1|MS4A2|PAX5|PDCD1|POU2AF1|POU2F2|PSMB10|SERPING1|ST6GAL1|TNF|TREM1|TREM2|YTHDF2|
negative regulation of apoptotic process	GO:0043066	64	64	7	7.941e-05	0.0253707	1	1	0.912		ACVR1|AGT|ALB|ANGPTL4|APOH|ASNS|BARD1|BCL10|BCL2|BCL3|BCL6|BNIP3L|BTG2|CASP3|CAT|CD74|CDKN1A|CIDEA|CLCF1|CLN3|CLN8|CTNNA1|DFFA|ERCC5|FAIM|FCER1G|GCLM|GCM2|GDNF|GSK3B|IHH|IL3|IL4|IL6|IL7|KRAS|LIG4|MAPK8|MIF|NEUROD1|NKX3-2|NME2|NRAS|NUAK2|NUP62|PCSK6|PIK3CG|PIM1|PPT1|PROC|PROP1|PTEN|RASA1|RB1CC1|SCG2|SMO|SOD1|SOD2|SORT1|STAT5A|STAT5B|TDGF1|VEGFA|WFS1|
positive regulation of immune response	GO:0050778	70	70	7	0.0001411	0.0300552	1	1	0.899		BCL10|C1QA|C1QB|C1R|C1RL|C1S|C2|C3|C4A|C4B|C4BPA|C4BPB|C5|C6|C7|C8A|C8B|C8G|C9|CACNB3|CADM1|CD1D|CD46|CD55|CD79A|CFB|CFD|CFH|CFHR1|CFHR5|CFI|CFP|CLU|CR1|CR2|CRTAM|EREG|FCER1A|FCER1G|FYN|IFNB1|IKBKG|IL12A|IL12B|IL27RA|KLRK1|KRT1|LAG3|LAT2|MALT1|MAP3K7|MASP1|MASP2|MBL2|MICA|MICB|MYD88|NOD2|PLA2G1B|PTPRC|SERPING1|SH2B2|SPG21|SYK|TGFB2|TLR2|TLR8|TRAF2|TRAF6|UBE2N|
regulation of immune response	GO:0050776	95	95	8	0.0001598	0.030631	1	1	0.96		AMBP|APOA1|APOA2|BCL10|BCL6|C1QA|C1QB|C1R|C1RL|C1S|C2|C3|C4A|C4B|C4BPA|C4BPB|C5|C6|C7|C8A|C8B|C8G|C9|CACNB3|CADM1|CD1D|CD24|CD46|CD55|CD79A|CD80|CD86|CFB|CFD|CFH|CFHR1|CFHR5|CFI|CFP|CLU|COL3A1|CR1|CR2|CRTAM|ERAP1|EREG|FCER1A|FCER1G|FOXP3|FYN|HMOX1|IFNB1|IFNG|IKBKG|IL10|IL12A|IL12B|IL27RA|IL4|IL6|IRF4|KLRK1|KRT1|LAG3|LAT2|MALT1|MAP3K7|MASP1|MASP2|MBL2|MICA|MICB|MYD88|NCR1|NOD2|PLA2G1B|PTPRC|SERPIN…
cellular iron ion homeostasis	GO:0006879	18	18	4	0.0001777	0.0309699	1	1	0.522	GO:0055072|iron ion homeostasis,	ABCB6|CP|FTH1|FTL|FXN|HAMP|HFE|HP|HPX|IREB2|LTF|MFI2|MYC|SOD1|SRI|TF|TFR2|TFRC|
iron ion homeostasis	GO:0055072	18	18	4	0.0001777	0.0309699	1	1	0.522	GO:0006879|cellular iron ion homeostasis,	ABCB6|CP|FTH1|FTL|FXN|HAMP|HFE|HP|HPX|IREB2|LTF|MFI2|MYC|SOD1|SRI|TF|TFR2|TFRC|
complement activation	GO:0006956	35	35	5	0.0002426	0.0357706	1	1	0.609		C1QA|C1QB|C1R|C1RL|C1S|C2|C3|C4A|C4B|C4BPA|C4BPB|C5|C6|C7|C8A|C8B|C8G|C9|CD46|CD55|CFB|CFD|CFH|CFHR1|CFHR5|CFI|CFP|CLU|CR1|CR2|KRT1|MASP1|MASP2|MBL2|SERPING1|
positive regulation of smooth muscle cell proliferation	GO:0048661	8	8	3	0.0002275	0.0363459	1	1	0.727		CALCRL|CDH13|EDN1|EREG|HBEGF|MYD88|TGM2|TNF|

## Sheet: myelination
Name	ID	Probes	NumGenes	RawScore	Pval	CorrectedPvalue	MFPvalue	CorrectedMFPvalue	Multifuntionality	Same as	GeneMembers
ensheathment of neurons	GO:0007272	24	24	8	3.482e-05	0.0333732	1	1	0.814	GO:0008366|axon ensheathment,	CD9|CLDN11|EIF2B2|EIF2B4|EIF2B5|ERBB2|GAL3ST1|HEXA|HEXB|KLK6|MAL|MBP|MPZ|NF1|NRG1|NTF3|OLIG2|PLP1|POU3F1|PPARD|PRX|SOD1|TGFB1|TSC1|
axon ensheathment	GO:0008366	24	24	8	3.482e-05	0.0333732	1	1	0.814	GO:0007272|ensheathment of neurons,	CD9|CLDN11|EIF2B2|EIF2B4|EIF2B5|ERBB2|GAL3ST1|HEXA|HEXB|KLK6|MAL|MBP|MPZ|NF1|NRG1|NTF3|OLIG2|PLP1|POU3F1|PPARD|PRX|SOD1|TGFB1|TSC1|
regulation of action potential in neuron	GO:0019228	29	29	9	2.153e-05	0.0412653	1	1	0.852		CD9|CHRNA7|CLDN11|EIF2B2|EIF2B4|EIF2B5|ERBB2|GAL3ST1|HEXA|HEXB|KCNMA1|KCNMB2|KCNMB3|KCNMB4|KLK6|MAL|MBP|MPZ|NF1|NRG1|NTF3|OLIG2|PLP1|POU3F1|PPARD|PRX|SOD1|TGFB1|TSC1|
regulation of action potential	GO:0001508	34	34	9	8.72e-05	0.0557209	1	1	0.872		CD9|CHRNA7|CLDN11|EIF2B2|EIF2B4|EIF2B5|ERBB2|GAL3ST1|GLRA1|GNA11|GNAQ|HEXA|HEXB|KCND2|KCNMA1|KCNMB2|KCNMB3|KCNMB4|KLK6|MAL|MBP|MPZ|NF1|NRG1|NTF3|OLIG2|PLP1|POU3F1|PPARD|PRX|SOD1|SRI|TGFB1|TSC1|
regulation of transmembrane receptor protein serine/threonine kinase signaling pathway	GO:0090092	28	28	8	0.0001201	0.0575488	1	1	0.857		ACVR1|ACVR1B|ACVR2A|ACVR2B|CDKN1C|CDKN2B|CER1|CIDEA|CITED2|ENG|FSTL3|HIPK2|HTRA1|INHBA|ITGA8|LTBP4|MEN1|PCSK6|SMAD2|SMAD3|SMAD4|SMURF1|SMURF2|SNX6|TGFB1|TGFB3|TOB1|TWSG1|
