# Supplementary material for: Meta-analysis of gene coexpression networks in the post-mortem prefrontal cortex of patients with schizophrenia and unaffected controls
Source: BMC Neurosci. 2013 Sep 26;14:105. doi: 10.1186/1471-2202-14-105 (PMC3849476; doi:10.1186/1471-2202-14-105)
Supplement: Additional file 8: Figure S2 — Evaluating the effects of covariates on network modules. For the age up- and pH down regulated genes which are enriched in the immune response module of CTL, the expression data was plotted to evaluate differential expression between control and schizophrenia. A) Genes which remain in the SZ immune module; B) Genes that are lost from the SZ immune module. In either case, the expression for these genes is variable within each cohort and differences in mean expression between cohorts are very small and not significant. [file 1471-2202-14-105-S8.zip]

Archive with 2 entries (2 files):
- add2/1864616886911546_add4.png
- add2/1864616886911546_add5.png
